# Supplementary material for: SNP Discovery from Transcriptome of the Swimbladder of Takifugu rubripes
Source: PLoS One. 2014 Mar 20;9(3):e92502. doi: 10.1371/journal.pone.0092502 (PMC3961390; doi:10.1371/journal.pone.0092502)
Supplement: Table S1 — The SNPs identified from the transcriptome of the swimbladder of Takifugu rubripes . (TXT) [file pone.0092502.s001.txt]

#chr	position	ref	piao4-based	concensus-quality	SNP-quality	mapping-quality	coverage	region
MT	282	T	C	255	255	50	1160	ENSTRUG00000019221; Down_stream	ENSTRUG00000019222; Exon	ENSTRUG00000019223; Up_stream	ENSTRUG00000019224; Up_stream
MT	2023	A	G	255	255	50	479	ENSTRUG00000019223; Down_stream	ENSTRUG00000019224; Exon	ENSTRUG00000019225; Up_stream	ENSTRUG00000018673; Up_stream
MT	2115	A	K	51	60	50	214	ENSTRUG00000019224; Exon	ENSTRUG00000019225; Up_stream	ENSTRUG00000018673; Up_stream
MT	2418	T	Y	52	52	50	9	ENSTRUG00000019224; Exon	ENSTRUG00000019225; Up_stream	ENSTRUG00000018673; Up_stream
MT	2421	C	G	51	51	50	8	ENSTRUG00000019224; Exon	ENSTRUG00000019225; Up_stream	ENSTRUG00000018673; Up_stream
MT	2813	A	R	198	198	50	48	ENSTRUG00000019224; Down_stream	ENSTRUG00000019225; Exon	ENSTRUG00000018673; Up_stream	ENSTRUG00000019226; Up_stream
MT	2954	C	G	255	255	50	3742	ENSTRUG00000019224; Down_stream	ENSTRUG00000019225; Down_stream	ENSTRUG00000018673; Exon	ENSTRUG00000019226; Up_stream	ENSTRUG00000019227; Up_stream	ENSTRUG00000019228; Up_stream
MT	3026	A	C	255	255	50	2926	ENSTRUG00000019224; Down_stream	ENSTRUG00000019225; Down_stream	ENSTRUG00000018673; Exon	ENSTRUG00000019226; Up_stream	ENSTRUG00000019227; Up_stream	ENSTRUG00000019228; Up_stream	ENSTRUG00000018674; Up_stream
MT	3452	G	A	255	255	50	1193	ENSTRUG00000019224; Down_stream	ENSTRUG00000019225; Down_stream	ENSTRUG00000018673; Exon	ENSTRUG00000019226; Up_stream	ENSTRUG00000019227; Up_stream	ENSTRUG00000019228; Up_stream	ENSTRUG00000018674; Up_stream
MT	3500	T	C	255	255	50	908	ENSTRUG00000019224; Down_stream	ENSTRUG00000019225; Down_stream	ENSTRUG00000018673; Exon	ENSTRUG00000019226; Up_stream	ENSTRUG00000019227; Up_stream	ENSTRUG00000019228; Up_stream	ENSTRUG00000018674; Up_stream
MT	3506	T	C	255	255	50	1227	ENSTRUG00000019224; Down_stream	ENSTRUG00000019225; Down_stream	ENSTRUG00000018673; Exon	ENSTRUG00000019226; Up_stream	ENSTRUG00000019227; Up_stream	ENSTRUG00000019228; Up_stream	ENSTRUG00000018674; Up_stream
MT	3806	G	R	62	62	50	74	ENSTRUG00000019225; Down_stream	ENSTRUG00000018673; Down_stream	ENSTRUG00000019226; Exon	ENSTRUG00000019227; Up_stream	ENSTRUG00000019228; Up_stream	ENSTRUG00000018674; Up_stream
MT	3860	A	W	82	82	50	79	ENSTRUG00000018673; Down_stream	ENSTRUG00000019226; Exon	ENSTRUG00000019227; Up_stream	ENSTRUG00000019228; Up_stream	ENSTRUG00000018674; Up_stream
MT	4136	C	T	255	255	50	940	ENSTRUG00000018673; Down_stream	ENSTRUG00000019226; Down_stream	ENSTRUG00000019227; Down_stream	ENSTRUG00000019228; Down_stream	ENSTRUG00000018674; Exon	ENSTRUG00000019229; Up_stream	ENSTRUG00000019230; Up_stream
MT	4166	A	G	255	255	50	388	ENSTRUG00000018673; Down_stream	ENSTRUG00000019226; Down_stream	ENSTRUG00000019227; Down_stream	ENSTRUG00000019228; Down_stream	ENSTRUG00000018674; Exon	ENSTRUG00000019229; Up_stream	ENSTRUG00000019230; Up_stream
MT	4196	G	A	255	255	50	650	ENSTRUG00000018673; Down_stream	ENSTRUG00000019226; Down_stream	ENSTRUG00000019227; Down_stream	ENSTRUG00000019228; Down_stream	ENSTRUG00000018674; Exon	ENSTRUG00000019229; Up_stream	ENSTRUG00000019230; Up_stream
MT	4346	C	T	255	255	50	614	ENSTRUG00000018673; Down_stream	ENSTRUG00000019226; Down_stream	ENSTRUG00000019227; Down_stream	ENSTRUG00000019228; Down_stream	ENSTRUG00000018674; Exon	ENSTRUG00000019229; Up_stream	ENSTRUG00000019230; Up_stream	ENSTRUG00000019231; Up_stream	ENSTRUG00000019232; Up_stream
MT	4403	G	A	255	255	50	288	ENSTRUG00000018673; Down_stream	ENSTRUG00000019226; Down_stream	ENSTRUG00000019227; Down_stream	ENSTRUG00000019228; Down_stream	ENSTRUG00000018674; Exon	ENSTRUG00000019229; Up_stream	ENSTRUG00000019230; Up_stream	ENSTRUG00000019231; Up_stream	ENSTRUG00000019232; Up_stream	ENSTRUG00000019233; Up_stream
MT	4440	T	C	255	255	50	188	ENSTRUG00000018673; Down_stream	ENSTRUG00000019226; Down_stream	ENSTRUG00000019227; Down_stream	ENSTRUG00000019228; Down_stream	ENSTRUG00000018674; Exon	ENSTRUG00000019229; Up_stream	ENSTRUG00000019230; Up_stream	ENSTRUG00000019231; Up_stream	ENSTRUG00000019232; Up_stream	ENSTRUG00000019233; Up_stream
MT	4508	A	G	45	45	50	6	ENSTRUG00000018673; Down_stream	ENSTRUG00000019226; Down_stream	ENSTRUG00000019227; Down_stream	ENSTRUG00000019228; Down_stream	ENSTRUG00000018674; Exon	ENSTRUG00000019229; Up_stream	ENSTRUG00000019230; Up_stream	ENSTRUG00000019231; Up_stream	ENSTRUG00000019232; Up_stream	ENSTRUG00000019233; Up_stream	ENSTRUG00000018675; Up_stream
MT	4511	A	G	175	175	50	49	ENSTRUG00000018673; Down_stream	ENSTRUG00000019226; Down_stream	ENSTRUG00000019227; Down_stream	ENSTRUG00000019228; Down_stream	ENSTRUG00000018674; Exon	ENSTRUG00000019229; Up_stream	ENSTRUG00000019230; Up_stream	ENSTRUG00000019231; Up_stream	ENSTRUG00000019232; Up_stream	ENSTRUG00000019233; Up_stream	ENSTRUG00000018675; Up_stream
MT	4514	G	A	202	202	50	58	ENSTRUG00000018673; Down_stream	ENSTRUG00000019226; Down_stream	ENSTRUG00000019227; Down_stream	ENSTRUG00000019228; Down_stream	ENSTRUG00000018674; Exon	ENSTRUG00000019229; Up_stream	ENSTRUG00000019230; Up_stream	ENSTRUG00000019231; Up_stream	ENSTRUG00000019232; Up_stream	ENSTRUG00000019233; Up_stream	ENSTRUG00000018675; Up_stream
MT	4748	A	G	255	255	50	1751	ENSTRUG00000018673; Down_stream	ENSTRUG00000019226; Down_stream	ENSTRUG00000019227; Down_stream	ENSTRUG00000019228; Down_stream	ENSTRUG00000018674; Exon	ENSTRUG00000019229; Up_stream	ENSTRUG00000019230; Up_stream	ENSTRUG00000019231; Up_stream	ENSTRUG00000019232; Up_stream	ENSTRUG00000019233; Up_stream	ENSTRUG00000018675; Up_stream
MT	4862	T	A	255	255	50	2147	ENSTRUG00000019226; Down_stream	ENSTRUG00000019227; Down_stream	ENSTRUG00000019228; Down_stream	ENSTRUG00000018674; Exon	ENSTRUG00000019229; Up_stream	ENSTRUG00000019230; Up_stream	ENSTRUG00000019231; Up_stream	ENSTRUG00000019232; Up_stream	ENSTRUG00000019233; Up_stream	ENSTRUG00000018675; Up_stream
MT	4886	C	T	255	255	50	1773	ENSTRUG00000019227; Down_stream	ENSTRUG00000019228; Down_stream	ENSTRUG00000018674; Exon	ENSTRUG00000019229; Up_stream	ENSTRUG00000019230; Up_stream	ENSTRUG00000019231; Up_stream	ENSTRUG00000019232; Up_stream	ENSTRUG00000019233; Up_stream	ENSTRUG00000018675; Up_stream
MT	4964	G	A	255	255	50	3718	ENSTRUG00000019228; Down_stream	ENSTRUG00000018674; Exon	ENSTRUG00000019229; Up_stream	ENSTRUG00000019230; Up_stream	ENSTRUG00000019231; Up_stream	ENSTRUG00000019232; Up_stream	ENSTRUG00000019233; Up_stream	ENSTRUG00000018675; Up_stream
MT	5345	A	T	255	255	50	2972	ENSTRUG00000018674; Down_stream	ENSTRUG00000019229; Down_stream	ENSTRUG00000019230; Down_stream	ENSTRUG00000019231; Down_stream	ENSTRUG00000019232; Exon	ENSTRUG00000019233; Up_stream	ENSTRUG00000018675; Up_stream
MT	5813	T	W	58	58	50	18719	ENSTRUG00000018674; Down_stream	ENSTRUG00000019229; Down_stream	ENSTRUG00000019230; Down_stream	ENSTRUG00000019231; Down_stream	ENSTRUG00000019232; Down_stream	ENSTRUG00000019233; Down_stream	ENSTRUG00000018675; Exon
MT	5814	A	M	97	97	50	18045	ENSTRUG00000018674; Down_stream	ENSTRUG00000019229; Down_stream	ENSTRUG00000019230; Down_stream	ENSTRUG00000019231; Down_stream	ENSTRUG00000019232; Down_stream	ENSTRUG00000019233; Down_stream	ENSTRUG00000018675; Exon
MT	5927	A	G	255	255	50	15194	ENSTRUG00000018674; Down_stream	ENSTRUG00000019229; Down_stream	ENSTRUG00000019230; Down_stream	ENSTRUG00000019231; Down_stream	ENSTRUG00000019232; Down_stream	ENSTRUG00000019233; Down_stream	ENSTRUG00000018675; Exon
MT	5945	C	T	255	255	50	18017	ENSTRUG00000018674; Down_stream	ENSTRUG00000019229; Down_stream	ENSTRUG00000019230; Down_stream	ENSTRUG00000019231; Down_stream	ENSTRUG00000019232; Down_stream	ENSTRUG00000019233; Down_stream	ENSTRUG00000018675; Exon
MT	6110	A	R	112	112	50	17732	ENSTRUG00000019229; Down_stream	ENSTRUG00000019230; Down_stream	ENSTRUG00000019231; Down_stream	ENSTRUG00000019232; Down_stream	ENSTRUG00000019233; Down_stream	ENSTRUG00000018675; Exon	ENSTRUG00000019234; Up_stream	ENSTRUG00000019235; Up_stream
MT	6239	A	G	123	255	50	11939	ENSTRUG00000019231; Down_stream	ENSTRUG00000019232; Down_stream	ENSTRUG00000019233; Down_stream	ENSTRUG00000018675; Exon	ENSTRUG00000019234; Up_stream	ENSTRUG00000019235; Up_stream	ENSTRUG00000018676; Up_stream
MT	6314	C	T	255	255	50	15539	ENSTRUG00000019232; Down_stream	ENSTRUG00000019233; Down_stream	ENSTRUG00000018675; Exon	ENSTRUG00000019234; Up_stream	ENSTRUG00000019235; Up_stream	ENSTRUG00000018676; Up_stream
MT	6389	G	C	255	255	50	16524	ENSTRUG00000019233; Down_stream	ENSTRUG00000018675; Exon	ENSTRUG00000019234; Up_stream	ENSTRUG00000019235; Up_stream	ENSTRUG00000018676; Up_stream
MT	6457	T	W	145	145	50	16235	ENSTRUG00000018675; Exon	ENSTRUG00000019234; Up_stream	ENSTRUG00000019235; Up_stream	ENSTRUG00000018676; Up_stream
MT	6497	T	K	228	228	50	21868	ENSTRUG00000018675; Exon	ENSTRUG00000019234; Up_stream	ENSTRUG00000019235; Up_stream	ENSTRUG00000018676; Up_stream
MT	6571	A	R	37	37	50	48863	ENSTRUG00000018675; Exon	ENSTRUG00000019234; Up_stream	ENSTRUG00000019235; Up_stream	ENSTRUG00000018676; Up_stream
MT	6602	A	G	255	255	50	44238	ENSTRUG00000018675; Exon	ENSTRUG00000019234; Up_stream	ENSTRUG00000019235; Up_stream	ENSTRUG00000018676; Up_stream
MT	6721	T	Y	228	228	50	46761	ENSTRUG00000018675; Exon	ENSTRUG00000019234; Up_stream	ENSTRUG00000019235; Up_stream	ENSTRUG00000018676; Up_stream
MT	6727	A	R	228	228	50	42783	ENSTRUG00000018675; Exon	ENSTRUG00000019234; Up_stream	ENSTRUG00000019235; Up_stream	ENSTRUG00000018676; Up_stream
MT	6755	T	Y	228	228	50	46330	ENSTRUG00000018675; Exon	ENSTRUG00000019234; Up_stream	ENSTRUG00000019235; Up_stream	ENSTRUG00000018676; Up_stream
MT	6778	A	R	228	228	50	40010	ENSTRUG00000018675; Exon	ENSTRUG00000019234; Up_stream	ENSTRUG00000019235; Up_stream	ENSTRUG00000018676; Up_stream
MT	6790	T	K	228	228	50	37491	ENSTRUG00000018675; Exon	ENSTRUG00000019234; Up_stream	ENSTRUG00000019235; Up_stream	ENSTRUG00000018676; Up_stream
MT	6810	A	W	205	205	50	37067	ENSTRUG00000018675; Exon	ENSTRUG00000019234; Up_stream	ENSTRUG00000019235; Up_stream	ENSTRUG00000018676; Up_stream
MT	6866	A	G	255	255	50	43335	ENSTRUG00000018675; Exon	ENSTRUG00000019234; Up_stream	ENSTRUG00000019235; Up_stream	ENSTRUG00000018676; Up_stream	ENSTRUG00000019236; Up_stream
MT	6941	T	Y	75	75	50	45692	ENSTRUG00000018675; Exon	ENSTRUG00000019234; Up_stream	ENSTRUG00000019235; Up_stream	ENSTRUG00000018676; Up_stream	ENSTRUG00000019236; Up_stream	ENSTRUG00000018677; Up_stream
MT	6952	A	M	34	34	50	53887	ENSTRUG00000018675; Exon	ENSTRUG00000019234; Up_stream	ENSTRUG00000019235; Up_stream	ENSTRUG00000018676; Up_stream	ENSTRUG00000019236; Up_stream	ENSTRUG00000018677; Up_stream
MT	6972	T	K	75	75	50	45292	ENSTRUG00000018675; Exon	ENSTRUG00000019234; Up_stream	ENSTRUG00000019235; Up_stream	ENSTRUG00000018676; Up_stream	ENSTRUG00000019236; Up_stream	ENSTRUG00000018677; Up_stream
MT	6981	A	M	42	42	50	40608	ENSTRUG00000018675; Exon	ENSTRUG00000019234; Up_stream	ENSTRUG00000019235; Up_stream	ENSTRUG00000018676; Up_stream	ENSTRUG00000019236; Up_stream	ENSTRUG00000018677; Up_stream
MT	7072	G	R	79	79	50	143	ENSTRUG00000018675; Down_stream	ENSTRUG00000019234; Down_stream	ENSTRUG00000019235; Exon	ENSTRUG00000018676; Up_stream	ENSTRUG00000019236; Up_stream	ENSTRUG00000018677; Up_stream	ENSTRUG00000018678; Up_stream
MT	7074	C	M	23	23	50	54	ENSTRUG00000018675; Down_stream	ENSTRUG00000019234; Down_stream	ENSTRUG00000019235; Exon	ENSTRUG00000018676; Up_stream	ENSTRUG00000019236; Up_stream	ENSTRUG00000018677; Up_stream	ENSTRUG00000018678; Up_stream
MT	7380	T	K	28	28	50	15108	ENSTRUG00000018675; Down_stream	ENSTRUG00000019234; Down_stream	ENSTRUG00000019235; Down_stream	ENSTRUG00000018676; Exon	ENSTRUG00000019236; Up_stream	ENSTRUG00000018677; Up_stream	ENSTRUG00000018678; Up_stream
MT	7510	C	T	255	255	50	17865	ENSTRUG00000018675; Down_stream	ENSTRUG00000019234; Down_stream	ENSTRUG00000019235; Down_stream	ENSTRUG00000018676; Exon	ENSTRUG00000019236; Up_stream	ENSTRUG00000018677; Up_stream	ENSTRUG00000018678; Up_stream
MT	7570	A	W	228	228	50	18273	ENSTRUG00000018675; Down_stream	ENSTRUG00000019234; Down_stream	ENSTRUG00000019235; Down_stream	ENSTRUG00000018676; Exon	ENSTRUG00000019236; Up_stream	ENSTRUG00000018677; Up_stream	ENSTRUG00000018678; Up_stream
MT	7738	T	C	255	255	50	34602	ENSTRUG00000018675; Down_stream	ENSTRUG00000019234; Down_stream	ENSTRUG00000019235; Down_stream	ENSTRUG00000018676; Exon	ENSTRUG00000019236; Up_stream	ENSTRUG00000018677; Up_stream	ENSTRUG00000018678; Up_stream
MT	7835	A	G	255	255	50	4168	ENSTRUG00000018675; Down_stream	ENSTRUG00000019234; Down_stream	ENSTRUG00000019235; Down_stream	ENSTRUG00000018676; Exon	ENSTRUG00000019236; Up_stream	ENSTRUG00000018677; Up_stream	ENSTRUG00000018678; Up_stream	ENSTRUG00000018679; Up_stream
MT	7839	C	A	54	142	50	591	ENSTRUG00000018675; Down_stream	ENSTRUG00000019234; Down_stream	ENSTRUG00000019235; Down_stream	ENSTRUG00000018676; Down_stream	ENSTRUG00000019236; Exon	ENSTRUG00000018677; Up_stream	ENSTRUG00000018678; Up_stream	ENSTRUG00000018679; Up_stream
MT	7880	T	W	45	45	50	8	ENSTRUG00000018675; Down_stream	ENSTRUG00000019234; Down_stream	ENSTRUG00000019235; Down_stream	ENSTRUG00000018676; Down_stream	ENSTRUG00000019236; Exon	ENSTRUG00000018677; Up_stream	ENSTRUG00000018678; Up_stream	ENSTRUG00000018679; Up_stream
MT	8145	G	A	255	255	50	12332	ENSTRUG00000018676; Down_stream	ENSTRUG00000019236; Down_stream	ENSTRUG00000018677; Down_stream	ENSTRUG00000018678; Exon	ENSTRUG00000018679; Up_stream
MT	8279	G	C	255	255	50	200	ENSTRUG00000018676; Down_stream	ENSTRUG00000019236; Down_stream	ENSTRUG00000018677; Down_stream	ENSTRUG00000018678; Exon	ENSTRUG00000018679; Up_stream
MT	8282	C	T	34	41	50	18	ENSTRUG00000018676; Down_stream	ENSTRUG00000019236; Down_stream	ENSTRUG00000018677; Down_stream	ENSTRUG00000018678; Exon	ENSTRUG00000018679; Up_stream
MT	8289	T	C	115	153	50	43	ENSTRUG00000018676; Down_stream	ENSTRUG00000019236; Down_stream	ENSTRUG00000018677; Down_stream	ENSTRUG00000018678; Exon	ENSTRUG00000018679; Up_stream
MT	8319	C	T	255	255	50	1192	ENSTRUG00000018676; Down_stream	ENSTRUG00000019236; Down_stream	ENSTRUG00000018677; Down_stream	ENSTRUG00000018678; Exon	ENSTRUG00000018679; Up_stream
MT	8604	T	A	255	255	50	17912	ENSTRUG00000018676; Down_stream	ENSTRUG00000019236; Down_stream	ENSTRUG00000018677; Down_stream	ENSTRUG00000018678; Exon	ENSTRUG00000018679; Up_stream	ENSTRUG00000019237; Up_stream
MT	8693	A	C	255	255	50	18103	ENSTRUG00000018676; Down_stream	ENSTRUG00000019236; Down_stream	ENSTRUG00000018677; Down_stream	ENSTRUG00000018678; Exon	ENSTRUG00000018679; Up_stream	ENSTRUG00000019237; Up_stream	ENSTRUG00000018680; Up_stream
MT	8736	T	C	255	255	50	4562	ENSTRUG00000018676; Down_stream	ENSTRUG00000019236; Down_stream	ENSTRUG00000018677; Down_stream	ENSTRUG00000018678; Exon	ENSTRUG00000018679; Up_stream	ENSTRUG00000019237; Up_stream	ENSTRUG00000018680; Up_stream
MT	9140	T	C	255	255	50	6467	ENSTRUG00000018678; Down_stream	ENSTRUG00000018679; Exon	ENSTRUG00000019237; Up_stream	ENSTRUG00000018680; Up_stream	ENSTRUG00000019238; Up_stream	ENSTRUG00000018681; Up_stream
MT	9218	G	A	255	255	50	3989	ENSTRUG00000018678; Down_stream	ENSTRUG00000018679; Exon	ENSTRUG00000019237; Up_stream	ENSTRUG00000018680; Up_stream	ENSTRUG00000019238; Up_stream	ENSTRUG00000018681; Up_stream
MT	9239	C	T	255	255	50	14321	ENSTRUG00000018678; Down_stream	ENSTRUG00000018679; Exon	ENSTRUG00000019237; Up_stream	ENSTRUG00000018680; Up_stream	ENSTRUG00000019238; Up_stream	ENSTRUG00000018681; Up_stream
MT	9263	T	G	255	255	50	19409	ENSTRUG00000018678; Down_stream	ENSTRUG00000018679; Exon	ENSTRUG00000019237; Up_stream	ENSTRUG00000018680; Up_stream	ENSTRUG00000019238; Up_stream	ENSTRUG00000018681; Up_stream
MT	9364	A	M	72	72	50	27028	ENSTRUG00000018678; Down_stream	ENSTRUG00000018679; Exon	ENSTRUG00000019237; Up_stream	ENSTRUG00000018680; Up_stream	ENSTRUG00000019238; Up_stream	ENSTRUG00000018681; Up_stream	ENSTRUG00000018682; Up_stream
MT	9528	T	Y	80	80	50	10104	ENSTRUG00000018678; Down_stream	ENSTRUG00000018679; Exon	ENSTRUG00000019237; Up_stream	ENSTRUG00000018680; Up_stream	ENSTRUG00000019238; Up_stream	ENSTRUG00000018681; Up_stream	ENSTRUG00000018682; Up_stream
MT	9534	T	K	228	228	50	3029	ENSTRUG00000018678; Down_stream	ENSTRUG00000018679; Exon	ENSTRUG00000019237; Up_stream	ENSTRUG00000018680; Up_stream	ENSTRUG00000019238; Up_stream	ENSTRUG00000018681; Up_stream	ENSTRUG00000018682; Up_stream
MT	9536	A	R	228	228	50	1454	ENSTRUG00000018678; Down_stream	ENSTRUG00000018679; Exon	ENSTRUG00000019237; Up_stream	ENSTRUG00000018680; Up_stream	ENSTRUG00000019238; Up_stream	ENSTRUG00000018681; Up_stream	ENSTRUG00000018682; Up_stream
MT	9537	T	W	228	228	50	529	ENSTRUG00000018678; Down_stream	ENSTRUG00000018679; Exon	ENSTRUG00000019237; Up_stream	ENSTRUG00000018680; Up_stream	ENSTRUG00000019238; Up_stream	ENSTRUG00000018681; Up_stream	ENSTRUG00000018682; Up_stream
MT	9541	T	W	77	77	50	38	ENSTRUG00000018678; Down_stream	ENSTRUG00000018679; Down_stream	ENSTRUG00000019237; Exon	ENSTRUG00000018680; Up_stream	ENSTRUG00000019238; Up_stream	ENSTRUG00000018681; Up_stream	ENSTRUG00000018682; Up_stream
MT	9542	C	M	76	76	50	37	ENSTRUG00000018678; Down_stream	ENSTRUG00000018679; Down_stream	ENSTRUG00000019237; Exon	ENSTRUG00000018680; Up_stream	ENSTRUG00000019238; Up_stream	ENSTRUG00000018681; Up_stream	ENSTRUG00000018682; Up_stream
MT	9640	T	C	60	60	50	11	ENSTRUG00000018678; Down_stream	ENSTRUG00000018679; Down_stream	ENSTRUG00000019237; Down_stream	ENSTRUG00000018680; Exon	ENSTRUG00000019238; Up_stream	ENSTRUG00000018681; Up_stream	ENSTRUG00000018682; Up_stream
MT	9679	T	C	255	255	50	300	ENSTRUG00000018678; Down_stream	ENSTRUG00000018679; Down_stream	ENSTRUG00000019237; Down_stream	ENSTRUG00000018680; Exon	ENSTRUG00000019238; Up_stream	ENSTRUG00000018681; Up_stream	ENSTRUG00000018682; Up_stream
MT	9724	T	C	255	255	50	645	ENSTRUG00000018678; Down_stream	ENSTRUG00000018679; Down_stream	ENSTRUG00000019237; Down_stream	ENSTRUG00000018680; Exon	ENSTRUG00000019238; Up_stream	ENSTRUG00000018681; Up_stream	ENSTRUG00000018682; Up_stream
MT	9748	G	A	255	255	50	499	ENSTRUG00000018678; Down_stream	ENSTRUG00000018679; Down_stream	ENSTRUG00000019237; Down_stream	ENSTRUG00000018680; Exon	ENSTRUG00000019238; Up_stream	ENSTRUG00000018681; Up_stream	ENSTRUG00000018682; Up_stream
MT	9847	A	G	255	255	50	436	ENSTRUG00000018679; Down_stream	ENSTRUG00000019237; Down_stream	ENSTRUG00000018680; Exon	ENSTRUG00000019238; Up_stream	ENSTRUG00000018681; Up_stream	ENSTRUG00000018682; Up_stream
MT	9853	G	A	255	255	50	827	ENSTRUG00000018679; Down_stream	ENSTRUG00000019237; Down_stream	ENSTRUG00000018680; Exon	ENSTRUG00000019238; Up_stream	ENSTRUG00000018681; Up_stream	ENSTRUG00000018682; Up_stream
MT	9958	A	R	46	46	50	78	ENSTRUG00000018679; Down_stream	ENSTRUG00000019237; Down_stream	ENSTRUG00000018680; Exon	ENSTRUG00000019238; Up_stream	ENSTRUG00000018681; Up_stream	ENSTRUG00000018682; Up_stream
MT	9959	T	W	57	123	50	24	ENSTRUG00000018679; Down_stream	ENSTRUG00000019237; Down_stream	ENSTRUG00000018680; Exon	ENSTRUG00000019238; Up_stream	ENSTRUG00000018681; Up_stream	ENSTRUG00000018682; Up_stream
MT	10060	A	G	255	255	50	297	ENSTRUG00000018679; Down_stream	ENSTRUG00000019237; Down_stream	ENSTRUG00000018680; Down_stream	ENSTRUG00000019238; Down_stream	ENSTRUG00000018681; Exon	ENSTRUG00000018682; Up_stream
MT	10126	C	Y	32	32	50	872	ENSTRUG00000018679; Down_stream	ENSTRUG00000019237; Down_stream	ENSTRUG00000018680; Down_stream	ENSTRUG00000019238; Down_stream	ENSTRUG00000018681; Exon	ENSTRUG00000018682; Up_stream
MT	10242	C	T	255	255	50	788	ENSTRUG00000018679; Down_stream	ENSTRUG00000019237; Down_stream	ENSTRUG00000018680; Down_stream	ENSTRUG00000019238; Down_stream	ENSTRUG00000018681; Exon	ENSTRUG00000018682; Up_stream
MT	10370	G	A	255	255	50	285	ENSTRUG00000018679; Down_stream	ENSTRUG00000019237; Down_stream	ENSTRUG00000018680; Down_stream	ENSTRUG00000019238; Down_stream	ENSTRUG00000018681; Down_stream	ENSTRUG00000018682; Exon
MT	10412	C	T	255	255	50	562	ENSTRUG00000018679; Down_stream	ENSTRUG00000019237; Down_stream	ENSTRUG00000018680; Down_stream	ENSTRUG00000019238; Down_stream	ENSTRUG00000018681; Down_stream	ENSTRUG00000018682; Exon
MT	10838	G	A	255	255	50	540	ENSTRUG00000018680; Down_stream	ENSTRUG00000019238; Down_stream	ENSTRUG00000018681; Down_stream	ENSTRUG00000018682; Exon	ENSTRUG00000019239; Up_stream	ENSTRUG00000019240; Up_stream
MT	10916	G	A	255	255	50	566	ENSTRUG00000018680; Down_stream	ENSTRUG00000019238; Down_stream	ENSTRUG00000018681; Down_stream	ENSTRUG00000018682; Exon	ENSTRUG00000019239; Up_stream	ENSTRUG00000019240; Up_stream	ENSTRUG00000019241; Up_stream	ENSTRUG00000018683; Up_stream
MT	10964	T	C	255	255	50	613	ENSTRUG00000019238; Down_stream	ENSTRUG00000018681; Down_stream	ENSTRUG00000018682; Exon	ENSTRUG00000019239; Up_stream	ENSTRUG00000019240; Up_stream	ENSTRUG00000019241; Up_stream	ENSTRUG00000018683; Up_stream
MT	11519	T	C	255	255	50	2370	ENSTRUG00000018682; Exon	ENSTRUG00000019239; Up_stream	ENSTRUG00000019240; Up_stream	ENSTRUG00000019241; Up_stream	ENSTRUG00000018683; Up_stream
MT	11700	T	W	228	228	50	519	ENSTRUG00000018682; Exon	ENSTRUG00000019239; Up_stream	ENSTRUG00000019240; Up_stream	ENSTRUG00000019241; Up_stream	ENSTRUG00000018683; Up_stream
MT	11701	G	R	53	96	50	58	ENSTRUG00000018682; Down_stream	ENSTRUG00000019239; Exon	ENSTRUG00000019240; Up_stream	ENSTRUG00000019241; Up_stream	ENSTRUG00000018683; Up_stream
MT	11702	T	A	64	99	50	25	ENSTRUG00000018682; Down_stream	ENSTRUG00000019239; Exon	ENSTRUG00000019240; Up_stream	ENSTRUG00000019241; Up_stream	ENSTRUG00000018683; Up_stream
MT	11957	C	T	255	255	50	180	ENSTRUG00000018682; Down_stream	ENSTRUG00000019239; Down_stream	ENSTRUG00000019240; Down_stream	ENSTRUG00000019241; Down_stream	ENSTRUG00000018683; Exon
MT	11989	T	C	255	255	50	298	ENSTRUG00000018682; Down_stream	ENSTRUG00000019239; Down_stream	ENSTRUG00000019240; Down_stream	ENSTRUG00000019241; Down_stream	ENSTRUG00000018683; Exon
MT	12083	A	C	255	255	50	437	ENSTRUG00000018682; Down_stream	ENSTRUG00000019239; Down_stream	ENSTRUG00000019240; Down_stream	ENSTRUG00000019241; Down_stream	ENSTRUG00000018683; Exon
MT	12692	T	C	255	255	50	540	ENSTRUG00000018682; Down_stream	ENSTRUG00000019239; Down_stream	ENSTRUG00000019240; Down_stream	ENSTRUG00000019241; Down_stream	ENSTRUG00000018683; Exon
MT	12884	T	C	255	255	50	421	ENSTRUG00000019241; Down_stream	ENSTRUG00000018683; Exon	ENSTRUG00000018684; Up_stream
MT	13050	C	T	255	255	50	545	ENSTRUG00000018683; Exon	ENSTRUG00000018684; Up_stream
MT	13219	A	T	255	255	50	765	ENSTRUG00000018683; Exon	ENSTRUG00000018684; Up_stream
MT	13367	T	C	255	255	50	399	ENSTRUG00000018683; Exon	ENSTRUG00000018684; Up_stream	ENSTRUG00000019242; Up_stream	ENSTRUG00000018685; Up_stream
MT	13421	G	A	255	255	50	425	ENSTRUG00000018683; Exon	ENSTRUG00000018684; Up_stream	ENSTRUG00000019242; Up_stream	ENSTRUG00000018685; Up_stream
MT	13490	C	T	255	255	50	366	ENSTRUG00000018683; Exon	ENSTRUG00000018684; Up_stream	ENSTRUG00000019242; Up_stream	ENSTRUG00000018685; Up_stream
MT	13595	C	T	255	255	50	404	ENSTRUG00000018683; Exon	ENSTRUG00000018684; Up_stream	ENSTRUG00000019242; Up_stream	ENSTRUG00000018685; Up_stream
MT	13646	C	T	255	255	50	179	ENSTRUG00000018683; Exon	ENSTRUG00000018684; Up_stream	ENSTRUG00000019242; Up_stream	ENSTRUG00000018685; Up_stream
MT	13667	C	T	255	255	50	221	ENSTRUG00000018683; Exon	ENSTRUG00000018684; Up_stream	ENSTRUG00000019242; Up_stream	ENSTRUG00000018685; Up_stream
MT	13779	G	A	255	255	50	252	ENSTRUG00000018683; Down_stream	ENSTRUG00000018684; Exon	ENSTRUG00000019242; Up_stream	ENSTRUG00000018685; Up_stream
MT	14086	A	G	255	255	50	652	ENSTRUG00000018683; Down_stream	ENSTRUG00000018684; Exon	ENSTRUG00000019242; Up_stream	ENSTRUG00000018685; Up_stream
MT	14128	T	C	255	255	50	953	ENSTRUG00000018683; Down_stream	ENSTRUG00000018684; Exon	ENSTRUG00000019242; Up_stream	ENSTRUG00000018685; Up_stream
MT	14227	T	C	255	255	50	1034	ENSTRUG00000018683; Down_stream	ENSTRUG00000018684; Exon	ENSTRUG00000019242; Up_stream	ENSTRUG00000018685; Up_stream
MT	14346	T	W	46	76	50	9	ENSTRUG00000018683; Down_stream	ENSTRUG00000018684; Down_stream	ENSTRUG00000019242; Down_stream	ENSTRUG00000018685; Exon
MT	14347	G	R	39	39	50	15	ENSTRUG00000018683; Down_stream	ENSTRUG00000018684; Down_stream	ENSTRUG00000019242; Down_stream	ENSTRUG00000018685; Exon
MT	14743	T	C	255	255	50	2752	ENSTRUG00000018683; Down_stream	ENSTRUG00000018684; Down_stream	ENSTRUG00000019242; Down_stream	ENSTRUG00000018685; Exon	ENSTRUG00000019243; Up_stream	ENSTRUG00000019244; Up_stream
MT	14977	C	T	255	255	50	4118	ENSTRUG00000018684; Down_stream	ENSTRUG00000019242; Down_stream	ENSTRUG00000018685; Exon	ENSTRUG00000019243; Up_stream	ENSTRUG00000019244; Up_stream
MT	15049	A	G	255	255	50	3006	ENSTRUG00000018684; Down_stream	ENSTRUG00000019242; Down_stream	ENSTRUG00000018685; Exon	ENSTRUG00000019243; Up_stream	ENSTRUG00000019244; Up_stream
MT	15124	T	C	255	255	50	1599	ENSTRUG00000018684; Down_stream	ENSTRUG00000019242; Down_stream	ENSTRUG00000018685; Exon	ENSTRUG00000019243; Up_stream	ENSTRUG00000019244; Up_stream
MT	15190	A	G	255	255	50	174	ENSTRUG00000018684; Down_stream	ENSTRUG00000019242; Down_stream	ENSTRUG00000018685; Exon	ENSTRUG00000019243; Up_stream	ENSTRUG00000019244; Up_stream
MT	15214	T	A	255	255	50	513	ENSTRUG00000018684; Down_stream	ENSTRUG00000019242; Down_stream	ENSTRUG00000018685; Exon	ENSTRUG00000019243; Up_stream	ENSTRUG00000019244; Up_stream
MT	15217	T	C	255	255	50	1180	ENSTRUG00000018684; Down_stream	ENSTRUG00000019242; Down_stream	ENSTRUG00000018685; Exon	ENSTRUG00000019243; Up_stream	ENSTRUG00000019244; Up_stream
MT	15367	G	A	255	255	50	10145	ENSTRUG00000018685; Exon	ENSTRUG00000019243; Up_stream	ENSTRUG00000019244; Up_stream
MT	15466	T	C	255	255	50	3663	ENSTRUG00000018685; Exon	ENSTRUG00000019243; Up_stream	ENSTRUG00000019244; Up_stream
MT	15485	G	R	106	106	50	57	ENSTRUG00000018685; Down_stream	ENSTRUG00000019243; Exon	ENSTRUG00000019244; Up_stream
MT	15542	A	G	48	48	50	7	ENSTRUG00000018685; Down_stream	ENSTRUG00000019243; Exon	ENSTRUG00000019244; Up_stream
scaffold_1	22607	T	W	228	228	50	126	ENSTRUG00000003740; Down_stream	ENSTRUG00000003845; Up_stream
scaffold_1	23122	G	R	165	165	50	45	ENSTRUG00000003740; Down_stream	ENSTRUG00000003845; Up_stream
scaffold_1	23345	G	R	112	112	50	17	ENSTRUG00000003740; Down_stream	ENSTRUG00000003845; Exon
scaffold_1	25233	C	Y	228	228	50	62	ENSTRUG00000003845; Intron
scaffold_1	26320	T	Y	83	83	50	54	ENSTRUG00000003845; Down_stream
scaffold_1	27905	T	W	31	31	50	6	Inter
scaffold_1	27990	A	R	167	167	50	39	Inter
scaffold_1	28661	T	Y	65	65	50	25	Inter
scaffold_1	28670	C	Y	112	112	50	26	Inter
scaffold_1	29016	C	S	63	63	50	26	Inter
scaffold_1	29186	A	M	25	25	50	9	Inter
scaffold_1	29495	A	M	23	45	50	11	Inter
scaffold_1	29496	A	W	58	58	50	12	Inter
scaffold_1	30240	A	R	100	100	50	12	ENSTRUG00000004024; Up_stream
scaffold_1	31212	T	Y	76	76	50	13	ENSTRUG00000004024; Intron
scaffold_1	31494	G	K	51	51	50	23	ENSTRUG00000004024; Exon
scaffold_1	31555	T	Y	180	180	50	25	ENSTRUG00000004024; Exon
scaffold_1	32645	A	R	45	45	50	7	ENSTRUG00000004024; Exon
scaffold_1	39436	G	A	45	45	50	6	ENSTRUG00000004274; Up_stream
scaffold_1	39984	C	Y	33	33	50	5	ENSTRUG00000004274; Up_stream
scaffold_1	40090	C	S	25	25	50	11	ENSTRUG00000004274; Up_stream
scaffold_1	41104	A	M	55	86	50	8	ENSTRUG00000004274; Exon
scaffold_1	43986	G	R	67	67	50	21	ENSTRUG00000004290; Up_stream
scaffold_1	43996	G	R	95	170	50	22	ENSTRUG00000004290; Up_stream
scaffold_1	63810	C	T	42	42	50	5	Inter
scaffold_1	63966	A	G	39	39	50	4	Inter
scaffold_1	73766	T	C	36	36	50	3	ENSTRUG00000004599; Exon
scaffold_1	111084	T	C	255	255	50	168	ENSTRUG00000005286; Exon
scaffold_1	111157	A	G	226	255	50	79	ENSTRUG00000005286; Exon
scaffold_1	113396	G	C	137	255	50	129	ENSTRUG00000005286; Intron
scaffold_1	114185	T	C	255	255	50	148	ENSTRUG00000005286; Exon
scaffold_1	114787	G	A	181	255	50	199	ENSTRUG00000005286; Down_stream
scaffold_1	114914	T	K	56	56	50	10	ENSTRUG00000005286; Down_stream
scaffold_1	125088	T	C	36	36	50	3	ENSTRUG00000005324; Exon
scaffold_1	148984	C	S	221	228	50	40	ENSTRUG00000005851; Exon
scaffold_1	149199	A	R	96	96	50	11	ENSTRUG00000005851; Exon
scaffold_1	149232	G	S	47	92	50	9	ENSTRUG00000005851; Exon
scaffold_1	149277	C	S	21	60	50	6	ENSTRUG00000005851; Exon
scaffold_1	149344	C	Y	20	20	50	8	ENSTRUG00000005851; Exon
scaffold_1	149608	C	A	147	147	50	40	ENSTRUG00000005851; Exon
scaffold_1	149767	T	Y	78	78	50	22	ENSTRUG00000005851; Exon
scaffold_1	150139	C	M	142	142	50	39	ENSTRUG00000005851; Down_stream
scaffold_1	150333	T	Y	38	38	50	6	ENSTRUG00000005851; Down_stream
scaffold_1	150337	T	C	36	36	50	3	ENSTRUG00000005851; Down_stream
scaffold_1	151100	T	K	27	27	50	5	ENSTRUG00000005851; Down_stream	ENSTRUG00000005946; Up_stream
scaffold_1	151395	A	G	69	69	50	14	ENSTRUG00000005946; Up_stream
scaffold_1	163712	A	R	45	82	50	7	ENSTRUG00000006216; Exon
scaffold_1	165863	G	A	36	36	50	3	ENSTRUG00000006216; Exon
scaffold_1	170379	T	C	36	36	50	3	ENSTRUG00000006216; Exon
scaffold_1	172238	G	S	32	32	50	6	ENSTRUG00000006216; Exon
scaffold_1	172280	T	C	42	42	50	5	ENSTRUG00000006216; Exon
scaffold_1	172422	G	K	23	23	50	9	ENSTRUG00000006216; Exon
scaffold_1	174554	C	M	53	53	50	10	ENSTRUG00000006216; Exon
scaffold_1	174790	C	A	51	51	50	8	ENSTRUG00000006216; Exon
scaffold_1	175010	C	T	48	48	50	7	ENSTRUG00000006216; Intron
scaffold_1	175098	A	G	42	42	50	5	ENSTRUG00000006216; Exon
scaffold_1	175176	A	R	83	83	50	11	ENSTRUG00000006216; Exon
scaffold_1	175446	C	T	42	42	50	5	ENSTRUG00000006216; Intron
scaffold_1	177549	A	R	68	106	50	9	ENSTRUG00000006216; Exon
scaffold_1	177732	G	A	36	36	50	3	ENSTRUG00000006216; Exon
scaffold_1	177981	G	S	49	94	50	9	ENSTRUG00000006216; Exon
scaffold_1	177991	G	R	39	39	50	10	ENSTRUG00000006216; Exon
scaffold_1	178101	A	G	42	42	50	5	ENSTRUG00000006216; Exon
scaffold_1	179001	A	G	54	54	50	9	ENSTRUG00000006216; Exon
scaffold_1	179029	T	C	54	54	50	9	ENSTRUG00000006216; Exon
scaffold_1	179571	C	Y	24	69	50	8	ENSTRUG00000006216; Exon
scaffold_1	179648	A	G	60	60	50	11	ENSTRUG00000006216; Exon
scaffold_1	179766	G	A	63	63	50	12	ENSTRUG00000006216; Exon
scaffold_1	179791	G	S	81	138	50	14	ENSTRUG00000006216; Exon
scaffold_1	180857	T	A	69	69	50	14	ENSTRUG00000006216; Exon
scaffold_1	180904	A	R	24	24	50	12	ENSTRUG00000006216; Exon
scaffold_1	181581	G	A	28	60	50	12	ENSTRUG00000006216; Exon
scaffold_1	181948	A	R	55	55	50	7	ENSTRUG00000006216; Exon
scaffold_1	182010	A	G	51	51	50	8	ENSTRUG00000006216; Exon
scaffold_1	182275	C	Y	20	20	50	6	ENSTRUG00000006216; Exon
scaffold_1	182297	G	A	45	45	50	6	ENSTRUG00000006216; Exon
scaffold_1	182298	T	C	48	48	50	7	ENSTRUG00000006216; Exon
scaffold_1	182436	C	Y	110	110	50	16	ENSTRUG00000006216; Exon
scaffold_1	183190	G	T	48	48	50	7	ENSTRUG00000006216; Down_stream
scaffold_1	183888	C	Y	43	97	50	12	ENSTRUG00000006216; Down_stream
scaffold_1	184106	G	A	156	156	50	43	ENSTRUG00000006216; Down_stream
scaffold_1	184955	G	R	101	101	50	31	Inter
scaffold_1	186213	A	W	31	31	50	21	Inter
scaffold_1	186408	A	R	210	210	50	105	Inter
scaffold_1	267205	A	G	39	39	50	4	ENSTRUG00000006508; Exon
scaffold_1	273052	T	C	36	36	50	3	ENSTRUG00000006508; Down_stream
scaffold_1	276330	A	R	148	208	50	18	Inter
scaffold_1	279152	A	T	42	42	50	5	ENSTRUG00000007235; Up_stream
scaffold_1	279360	T	Y	228	228	50	259	ENSTRUG00000007235; Up_stream
scaffold_1	279377	G	R	228	228	50	218	ENSTRUG00000007235; Up_stream
scaffold_1	279439	T	Y	228	228	50	198	ENSTRUG00000007235; Up_stream
scaffold_1	283722	G	R	107	107	50	61	ENSTRUG00000007235; Exon
scaffold_1	284099	G	R	119	119	50	74	ENSTRUG00000007235; Exon
scaffold_1	288260	A	R	88	88	50	10	ENSTRUG00000007699; Up_stream
scaffold_1	289475	C	S	205	205	50	36	ENSTRUG00000007699; Exon
scaffold_1	290018	T	Y	100	126	50	11	ENSTRUG00000007699; Exon
scaffold_1	294421	C	T	78	78	50	17	ENSTRUG00000007699; Exon
scaffold_1	294634	A	M	70	154	50	25	ENSTRUG00000007699; Exon
scaffold_1	298981	C	Y	106	106	50	15	ENSTRUG00000007699; Exon
scaffold_1	311704	G	K	115	140	50	14	Inter
scaffold_1	314247	C	Y	101	101	50	16	Inter
scaffold_1	314350	G	C	87	87	50	20	Inter
scaffold_1	314544	A	G	51	51	50	8	Inter
scaffold_1	314619	A	R	23	65	50	7	Inter
scaffold_1	336783	C	M	133	133	50	26	ENSTRUG00000008070; Exon
scaffold_1	344098	C	M	228	228	50	244	ENSTRUG00000008070; Down_stream	ENSTRUG00000008505; Up_stream
scaffold_1	344274	G	R	122	128	50	33	ENSTRUG00000008070; Down_stream	ENSTRUG00000008505; Up_stream
scaffold_1	344275	C	M	65	76	50	12	ENSTRUG00000008070; Down_stream	ENSTRUG00000008505; Up_stream
scaffold_1	344527	A	W	216	216	50	36	ENSTRUG00000008505; Up_stream
scaffold_1	344625	C	M	228	228	50	78	ENSTRUG00000008505; Up_stream
scaffold_1	344923	C	S	26	26	50	11	ENSTRUG00000008505; Up_stream
scaffold_1	353167	T	Y	215	228	50	32	ENSTRUG00000008686; Exon
scaffold_1	353170	C	S	191	228	50	32	ENSTRUG00000008686; Exon
scaffold_1	357446	A	G	28	36	50	4	ENSTRUG00000008686; Down_stream	ENSTRUG00000009047; Up_stream
scaffold_1	371495	G	A	45	45	50	6	ENSTRUG00000009567; Up_stream
scaffold_1	371772	A	W	147	147	50	45	ENSTRUG00000009567; Up_stream
scaffold_1	371969	A	R	228	228	50	57	ENSTRUG00000009567; Up_stream
scaffold_1	372809	C	Y	66	66	50	9	ENSTRUG00000009567; Exon
scaffold_1	373515	T	Y	119	119	50	17	ENSTRUG00000009567; Exon
scaffold_1	373795	G	S	161	161	50	42	ENSTRUG00000009567; Exon
scaffold_1	375306	A	G	36	36	50	3	ENSTRUG00000009567; Intron
scaffold_1	428609	T	A	42	42	50	5	ENSTRUG00000009956; Down_stream
scaffold_1	428687	G	R	91	91	50	13	Inter
scaffold_1	429107	T	Y	33	33	50	8	Inter
scaffold_1	430570	G	R	165	228	50	27	ENSTRUG00000010482; Up_stream
scaffold_1	430774	G	A	60	60	50	11	ENSTRUG00000010482; Up_stream
scaffold_1	430790	C	G	42	42	50	5	ENSTRUG00000010482; Up_stream
scaffold_1	432665	G	R	101	228	50	58	ENSTRUG00000010482; Exon
scaffold_1	435459	T	Y	29	65	50	5	ENSTRUG00000010609; Up_stream
scaffold_1	435885	T	C	36	36	50	3	ENSTRUG00000010609; Intron
scaffold_1	442455	C	Y	74	79	50	9	ENSTRUG00000010609; Down_stream
scaffold_1	444364	T	Y	56	107	50	12	ENSTRUG00000010716; Exon
scaffold_1	450284	C	Y	97	97	50	23	ENSTRUG00000010716; Exon
scaffold_1	450964	T	G	42	42	50	5	ENSTRUG00000010716; Exon
scaffold_1	455054	C	M	65	103	50	9	ENSTRUG00000010716; Exon
scaffold_1	455367	C	Y	24	24	50	8	ENSTRUG00000010716; Exon
scaffold_1	456692	G	R	33	33	50	20	ENSTRUG00000010716; Exon
scaffold_1	456820	C	Y	28	30	50	4	ENSTRUG00000010716; Exon
scaffold_1	459475	A	M	90	90	50	20	ENSTRUG00000010716; Exon
scaffold_1	460610	C	T	105	105	50	26	ENSTRUG00000010716; Exon
scaffold_1	465334	T	C	93	93	50	22	ENSTRUG00000010716; Exon
scaffold_1	466420	A	R	152	152	50	17	ENSTRUG00000010716; Exon
scaffold_1	466730	C	Y	119	119	50	23	ENSTRUG00000010716; Exon
scaffold_1	467016	G	R	57	57	50	14	ENSTRUG00000010716; Exon
scaffold_1	467631	G	R	191	228	50	24	ENSTRUG00000010716; Exon
scaffold_1	468203	T	Y	105	201	50	30	ENSTRUG00000010716; Exon
scaffold_1	469656	T	C	117	117	50	30	ENSTRUG00000010716; Exon
scaffold_1	470355	T	Y	128	128	50	17	ENSTRUG00000010716; Exon
scaffold_1	470837	C	S	108	108	50	28	ENSTRUG00000010716; Exon
scaffold_1	471193	A	R	228	228	50	37	ENSTRUG00000010716; Exon
scaffold_1	471460	T	K	225	225	50	43	ENSTRUG00000010716; Exon
scaffold_1	471719	G	R	158	158	50	71	ENSTRUG00000010716; Exon
scaffold_1	471859	T	Y	174	174	50	44	ENSTRUG00000010716; Exon
scaffold_1	473450	G	R	228	228	50	90	ENSTRUG00000010716; Exon
scaffold_1	473855	G	T	255	255	50	125	ENSTRUG00000010716; Down_stream
scaffold_1	488758	C	M	48	48	50	8	ENSTRUG00000011027; Up_stream
scaffold_1	488775	C	Y	22	61	50	6	ENSTRUG00000011027; Up_stream
scaffold_1	488873	C	Y	61	61	50	14	ENSTRUG00000011027; Up_stream
scaffold_1	488942	C	S	89	144	50	15	ENSTRUG00000011027; Up_stream
scaffold_1	489587	G	R	20	20	50	18	ENSTRUG00000011027; Exon
scaffold_1	491764	G	T	39	39	50	4	ENSTRUG00000011027; Intron
scaffold_1	492033	T	G	39	39	50	4	ENSTRUG00000011027; Intron
scaffold_1	494314	G	R	73	73	50	20	ENSTRUG00000011027; Exon
scaffold_1	494348	C	Y	37	37	50	22	ENSTRUG00000011027; Exon
scaffold_1	502998	C	G	81	81	50	18	Inter
scaffold_1	503051	T	G	84	84	50	19	Inter
scaffold_1	504213	A	G	255	255	50	146	ENSTRUG00000011147; Exon
scaffold_1	507062	A	M	21	21	50	5	ENSTRUG00000011147; Down_stream
scaffold_1	507782	A	R	40	104	50	15	Inter
scaffold_1	508130	A	R	47	96	50	10	ENSTRUG00000011443; Up_stream
scaffold_1	508243	A	G	45	45	50	6	ENSTRUG00000011443; Up_stream
scaffold_1	508345	A	G	48	48	50	7	ENSTRUG00000011443; Up_stream
scaffold_1	508740	A	R	27	27	50	8	ENSTRUG00000011443; Up_stream
scaffold_1	509392	G	R	39	39	50	15	ENSTRUG00000011443; Exon
scaffold_1	511136	T	Y	27	27	50	4	ENSTRUG00000011443; Exon
scaffold_1	516738	A	R	21	21	50	4	ENSTRUG00000011626; Up_stream
scaffold_1	518189	C	T	48	48	50	7	ENSTRUG00000011626; Exon	ENSTRUG00000011672; Up_stream
scaffold_1	518520	C	S	87	162	50	21	ENSTRUG00000011626; Down_stream	ENSTRUG00000011672; Up_stream	ENSTRUG00000019457; Up_stream
scaffold_1	518584	A	R	36	36	50	17	ENSTRUG00000011626; Down_stream	ENSTRUG00000011672; Up_stream	ENSTRUG00000019457; Up_stream
scaffold_1	518620	A	G	75	75	50	16	ENSTRUG00000011626; Down_stream	ENSTRUG00000011672; Up_stream	ENSTRUG00000019457; Up_stream
scaffold_1	518955	T	Y	20	20	50	5	ENSTRUG00000011626; Down_stream	ENSTRUG00000011672; Up_stream	ENSTRUG00000019457; Up_stream	ENSTRUG00000019453; Up_stream
scaffold_1	518961	A	W	30	117	50	24	ENSTRUG00000011626; Down_stream	ENSTRUG00000011672; Up_stream	ENSTRUG00000019457; Up_stream	ENSTRUG00000019453; Up_stream
scaffold_1	519055	A	M	74	74	50	29949	ENSTRUG00000011626; Down_stream	ENSTRUG00000011672; Exon	ENSTRUG00000019457; Up_stream	ENSTRUG00000019453; Up_stream
scaffold_1	519268	C	Y	54	54	50	6	ENSTRUG00000011626; Down_stream	ENSTRUG00000011672; Intron	ENSTRUG00000019457; Exon	ENSTRUG00000019453; Up_stream
scaffold_1	519301	C	T	48	48	50	7	ENSTRUG00000011626; Down_stream	ENSTRUG00000011672; Intron	ENSTRUG00000019457; Exon	ENSTRUG00000019453; Up_stream
scaffold_1	519634	C	M	228	228	50	15152	ENSTRUG00000011672; Exon	ENSTRUG00000019457; Down_stream	ENSTRUG00000019453; Up_stream
scaffold_1	519723	G	K	53	53	50	12624	ENSTRUG00000011672; Exon	ENSTRUG00000019457; Down_stream	ENSTRUG00000019453; Up_stream
scaffold_1	520442	C	T	36	36	50	3	ENSTRUG00000011672; Intron	ENSTRUG00000019453; Down_stream
scaffold_1	520937	G	T	39	39	50	4	ENSTRUG00000011672; Intron	ENSTRUG00000019453; Down_stream
scaffold_1	521129	T	C	255	255	50	13989	ENSTRUG00000011672; Intron
scaffold_1	521227	A	M	170	170	50	25	ENSTRUG00000011672; Down_stream
scaffold_1	521228	C	Y	118	118	50	18	ENSTRUG00000011672; Down_stream
scaffold_1	565822	A	R	143	143	50	24	ENSTRUG00000011981; Up_stream
scaffold_1	566763	C	S	46	109	50	16	ENSTRUG00000011981; Exon
scaffold_1	568031	A	R	91	91	50	21	ENSTRUG00000011981; Exon
scaffold_1	568762	C	S	33	33	50	11	ENSTRUG00000011981; Down_stream
scaffold_1	568786	G	R	72	87	50	9	ENSTRUG00000011981; Down_stream
scaffold_1	569544	T	Y	224	228	50	45	ENSTRUG00000011981; Down_stream	ENSTRUG00000012041; Up_stream
scaffold_1	570401	C	Y	139	139	50	54	ENSTRUG00000012041; Exon
scaffold_1	570533	T	C	48	48	50	7	ENSTRUG00000012041; Exon
scaffold_1	573031	A	G	54	54	50	9	ENSTRUG00000012041; Exon
scaffold_1	573032	T	C	57	57	50	10	ENSTRUG00000012041; Exon
scaffold_1	573337	C	Y	157	157	50	18	ENSTRUG00000012041; Down_stream
scaffold_1	576047	G	R	93	138	50	12	ENSTRUG00000012157; Up_stream
scaffold_1	576092	A	R	50	50	50	16	ENSTRUG00000012157; Up_stream
scaffold_1	577530	A	G	72	72	50	15	ENSTRUG00000012157; Exon
scaffold_1	580492	C	G	39	39	50	4	Inter
scaffold_1	592569	T	Y	228	228	50	437	ENSTRUG00000012282; Up_stream
scaffold_1	592570	A	M	228	228	50	439	ENSTRUG00000012282; Up_stream
scaffold_1	593183	A	C	36	36	50	3	ENSTRUG00000012282; Intron
scaffold_1	596575	T	G	73	99	50	25	ENSTRUG00000012282; Down_stream	ENSTRUG00000012446; Up_stream
scaffold_1	596583	G	R	153	222	50	23	ENSTRUG00000012282; Down_stream	ENSTRUG00000012446; Up_stream
scaffold_1	597986	C	Y	228	228	50	55	ENSTRUG00000012446; Down_stream
scaffold_1	598007	C	Y	208	208	50	80	ENSTRUG00000012446; Down_stream
scaffold_1	598278	T	W	101	101	50	25	ENSTRUG00000012446; Down_stream
scaffold_1	617314	A	W	31	44	50	37	ENSTRUG00000012591; Intron
scaffold_1	617315	A	T	49	56	50	72	ENSTRUG00000012591; Intron
scaffold_1	617723	G	K	228	228	50	488	ENSTRUG00000012591; Exon
scaffold_1	617872	G	R	44	44	50	10	ENSTRUG00000012591; Intron
scaffold_1	618963	G	K	228	228	50	469	ENSTRUG00000012591; Exon
scaffold_1	620161	T	C	39	39	50	4	ENSTRUG00000012591; Intron
scaffold_1	671104	C	T	57	57	50	10	ENSTRUG00000013135; Exon
scaffold_1	673373	T	Y	56	59	50	6	ENSTRUG00000013135; Exon
scaffold_1	674426	T	C	25	63	50	13	ENSTRUG00000013135; Exon
scaffold_1	682949	G	R	83	131	50	13	ENSTRUG00000013135; Exon
scaffold_1	684014	G	R	94	163	50	19	ENSTRUG00000013135; Down_stream
scaffold_1	684175	C	Y	74	74	50	13	ENSTRUG00000013135; Down_stream
scaffold_1	684883	A	R	131	185	50	15	Inter
scaffold_1	685145	A	W	41	41	50	21	Inter
scaffold_1	685474	A	T	39	39	50	4	Inter
scaffold_1	685572	T	K	228	228	50	157	Inter
scaffold_1	688391	A	T	36	36	50	3	ENSTRUG00000013325; Up_stream
scaffold_1	712695	A	R	31	31	50	5	ENSTRUG00000013399; Exon
scaffold_1	714389	T	K	89	89	50	10	ENSTRUG00000013399; Exon
scaffold_1	715045	G	R	21	21	50	4	ENSTRUG00000013399; Exon
scaffold_1	715200	C	Y	28	28	50	6	ENSTRUG00000013399; Exon
scaffold_1	717521	A	G	45	45	50	6	ENSTRUG00000013399; Exon
scaffold_1	722197	C	Y	228	228	50	66	ENSTRUG00000013399; Exon	ENSTRUG00000013486; Up_stream
scaffold_1	722317	T	Y	228	228	50	81	ENSTRUG00000013399; Exon	ENSTRUG00000013486; Up_stream
scaffold_1	722615	A	R	39	39	50	14	ENSTRUG00000013399; Down_stream	ENSTRUG00000013486; Intron
scaffold_1	728934	C	Y	161	161	50	48	ENSTRUG00000013486; Down_stream	ENSTRUG00000013646; Exon
scaffold_1	730546	T	K	30	30	50	16	ENSTRUG00000013646; Exon
scaffold_1	731407	A	W	26	65	50	6	ENSTRUG00000013646; Down_stream
scaffold_1	731832	T	A	39	39	50	4	ENSTRUG00000013646; Down_stream
scaffold_1	732237	T	Y	47	47	50	13	Inter
scaffold_1	735627	A	C	117	117	50	30	ENSTRUG00000013661; Up_stream
scaffold_1	735671	A	R	54	54	50	19	ENSTRUG00000013661; Up_stream
scaffold_1	746384	T	Y	168	168	50	19	Inter
scaffold_1	746392	G	C	81	81	50	18	Inter
scaffold_1	760322	G	A	90	90	50	21	ENSTRUG00000013665; Exon
scaffold_1	762200	G	R	92	182	50	28	ENSTRUG00000013665; Exon
scaffold_1	762910	G	K	82	82	50	28	ENSTRUG00000013665; Exon
scaffold_1	763169	A	R	107	107	50	22	ENSTRUG00000013665; Exon
scaffold_1	774413	C	Y	114	114	50	46	ENSTRUG00000013665; Exon
scaffold_1	775845	T	K	124	124	50	311	ENSTRUG00000013665; Down_stream
scaffold_1	775982	T	W	21	21	50	10	Inter
scaffold_1	776683	T	C	39	39	50	4	Inter
scaffold_1	776834	A	G	54	54	50	9	Inter
scaffold_1	776848	G	A	48	48	50	7	Inter
scaffold_1	778169	A	T	39	39	50	4	ENSTRUG00000014106; Up_stream
scaffold_1	780612	T	C	36	36	50	3	ENSTRUG00000014106; Intron
scaffold_1	794274	C	S	26	26	50	7	ENSTRUG00000014106; Down_stream
scaffold_1	795329	A	W	85	101	50	10	Inter
scaffold_1	810285	G	C	42	42	50	5	ENSTRUG00000014331; Up_stream
scaffold_1	819446	A	G	48	48	50	7	Inter
scaffold_1	820338	C	Y	31	31	50	6	Inter
scaffold_1	834677	T	Y	56	56	50	8	ENSTRUG00000014436; Exon
scaffold_1	834703	G	S	228	228	50	667	ENSTRUG00000014436; Exon
scaffold_1	835699	C	Y	57	57	50	8	ENSTRUG00000014436; Intron	ENSTRUG00000014459; Up_stream
scaffold_1	836347	A	W	162	162	50	41	ENSTRUG00000014436; Down_stream	ENSTRUG00000014459; Up_stream
scaffold_1	836407	C	Y	55	55	50	32	ENSTRUG00000014436; Down_stream	ENSTRUG00000014459; Exon
scaffold_1	839303	T	Y	139	216	50	49	ENSTRUG00000014459; Down_stream	ENSTRUG00000014499; Up_stream
scaffold_1	840267	G	R	217	217	50	36	ENSTRUG00000014459; Down_stream	ENSTRUG00000014499; Exon
scaffold_1	841752	C	S	71	71	50	11	ENSTRUG00000014499; Down_stream	ENSTRUG00000014506; Exon
scaffold_1	851933	T	W	21	21	50	4	ENSTRUG00000014588; Down_stream	ENSTRUG00000014669; Up_stream
scaffold_1	852155	A	G	66	66	50	13	ENSTRUG00000014588; Down_stream	ENSTRUG00000014669; Up_stream
scaffold_1	854664	A	R	20	20	50	9	ENSTRUG00000014669; Intron
scaffold_1	855323	T	Y	71	128	50	15	ENSTRUG00000014669; Intron
scaffold_1	856119	A	M	228	228	50	79	ENSTRUG00000014669; Exon
scaffold_1	856729	G	A	36	36	50	3	ENSTRUG00000014669; Intron
scaffold_1	856918	C	Y	228	228	50	86	ENSTRUG00000014669; Exon
scaffold_1	909059	G	A	36	36	50	3	Inter
scaffold_1	919557	G	R	162	162	50	34	ENSTRUG00000014815; Down_stream
scaffold_1	919631	T	Y	188	188	50	40	ENSTRUG00000014815; Down_stream	ENSTRUG00000014847; Up_stream
scaffold_1	919730	C	Y	24	24	50	6	ENSTRUG00000014815; Down_stream	ENSTRUG00000014847; Up_stream
scaffold_1	919731	C	W	24	51	50	5	ENSTRUG00000014815; Down_stream	ENSTRUG00000014847; Up_stream
scaffold_1	919849	T	Y	151	151	50	47	ENSTRUG00000014815; Down_stream	ENSTRUG00000014847; Up_stream
scaffold_1	919850	C	Y	131	131	50	48	ENSTRUG00000014815; Down_stream	ENSTRUG00000014847; Up_stream
scaffold_1	919903	A	R	228	228	50	56	ENSTRUG00000014815; Down_stream	ENSTRUG00000014847; Up_stream
scaffold_1	920343	T	W	113	135	50	31	ENSTRUG00000014815; Down_stream	ENSTRUG00000014847; Up_stream
scaffold_1	920344	C	M	119	119	50	23	ENSTRUG00000014815; Down_stream	ENSTRUG00000014847; Up_stream
scaffold_1	920348	G	A	36	36	50	3	ENSTRUG00000014815; Down_stream	ENSTRUG00000014847; Up_stream
scaffold_1	921448	A	G	42	42	50	5	ENSTRUG00000014847; Exon
scaffold_1	934986	G	R	118	136	50	13	Inter
scaffold_1	934988	G	R	63	63	50	13	Inter
scaffold_1	935020	G	R	45	45	50	8	Inter
scaffold_1	935313	G	S	228	228	50	41	Inter
scaffold_1	935369	T	Y	102	186	50	25	Inter
scaffold_1	960529	T	K	23	23	50	6	ENSTRUG00000014861; Exon
scaffold_1	1000937	C	Y	54	69	50	13	ENSTRUG00000014985; Up_stream
scaffold_1	1000939	T	Y	32	32	50	21	ENSTRUG00000014985; Up_stream
scaffold_1	1002843	A	R	78	78	50	9	ENSTRUG00000014985; Exon
scaffold_1	1002852	C	S	78	78	50	11	ENSTRUG00000014985; Exon
scaffold_1	1016087	C	S	76	85	50	8	ENSTRUG00000015083; Exon
scaffold_1	1018480	A	R	31	31	50	5	ENSTRUG00000015083; Exon
scaffold_1	1019087	C	Y	48	48	50	8	ENSTRUG00000015083; Exon
scaffold_1	1020457	G	S	34	34	50	5	Inter
scaffold_1	1021153	T	Y	76	115	50	11	Inter
scaffold_1	1021303	T	W	178	178	50	37	Inter
scaffold_1	1021469	A	R	21	21	50	4	Inter
scaffold_1	1024162	A	W	228	228	50	114	ENSTRUG00000015184; Up_stream
scaffold_1	1024742	C	S	161	228	50	22	ENSTRUG00000015184; Up_stream
scaffold_1	1025249	C	G	72	72	50	15	ENSTRUG00000015184; Exon
scaffold_1	1025565	A	G	42	42	50	5	ENSTRUG00000015184; Intron
scaffold_1	1029556	G	R	106	172	50	19	ENSTRUG00000015184; Exon
scaffold_1	1029846	G	R	67	67	50	13	ENSTRUG00000015184; Exon
scaffold_1	1036310	A	M	86	86	50	10	ENSTRUG00000015220; Up_stream
scaffold_1	1036440	G	C	28	66	50	14	ENSTRUG00000015220; Up_stream
scaffold_1	1036864	A	W	46	46	50	19	ENSTRUG00000015220; Up_stream
scaffold_1	1036932	A	R	94	228	50	201	ENSTRUG00000015220; Up_stream
scaffold_1	1037177	C	Y	228	228	50	96	ENSTRUG00000015220; Up_stream
scaffold_1	1037391	G	C	39	39	50	4	ENSTRUG00000015220; Intron
scaffold_1	1037533	G	R	228	228	50	76	ENSTRUG00000015220; Exon
scaffold_1	1037896	T	C	36	36	50	3	ENSTRUG00000015220; Intron
scaffold_1	1038517	T	A	199	199	50	57	ENSTRUG00000015220; Exon
scaffold_1	1038876	G	A	178	178	50	50	ENSTRUG00000015220; Exon
scaffold_1	1039017	C	T	36	36	50	3	ENSTRUG00000015220; Intron
scaffold_1	1039318	A	G	145	211	50	63	ENSTRUG00000015220; Exon
scaffold_1	1039524	G	R	228	228	50	77	ENSTRUG00000015220; Exon
scaffold_1	1040168	G	R	181	181	50	116	ENSTRUG00000015220; Exon
scaffold_1	1041434	G	T	255	255	50	114	ENSTRUG00000015220; Exon
scaffold_1	1044883	G	A	54	54	50	9	ENSTRUG00000015288; Up_stream
scaffold_1	1045016	A	R	60	60	50	14	ENSTRUG00000015288; Up_stream
scaffold_1	1056976	C	S	99	178	50	23	ENSTRUG00000015288; Exon
scaffold_1	1057063	A	R	87	87	50	14	ENSTRUG00000015288; Exon
scaffold_1	1060468	T	Y	72	109	50	11	ENSTRUG00000015288; Exon
scaffold_1	1067280	C	M	228	228	50	46	ENSTRUG00000015288; Down_stream
scaffold_1	1067639	G	R	42	42	50	30	ENSTRUG00000015288; Down_stream
scaffold_1	1068060	C	M	178	215	50	19	ENSTRUG00000015288; Down_stream
scaffold_1	1068741	G	R	79	127	50	12	Inter
scaffold_1	1068784	G	K	91	148	50	15	Inter
scaffold_1	1069025	G	R	164	184	50	18	Inter
scaffold_1	1069274	C	Y	25	25	50	20	Inter
scaffold_1	1069330	T	A	78	78	50	17	Inter
scaffold_1	1069349	T	Y	176	176	50	24	Inter
scaffold_1	1069999	T	W	52	52	50	9	Inter
scaffold_1	1070610	A	W	28	134	50	35	Inter
scaffold_1	1070726	T	K	228	228	50	158	Inter
scaffold_1	1070923	T	W	48	68	50	17	Inter
scaffold_1	1073810	T	C	36	36	50	3	ENSTRUG00000015367; Up_stream
scaffold_1	1085341	C	Y	21	63	50	7	ENSTRUG00000015390; Exon
scaffold_1	1086648	T	C	39	39	50	4	ENSTRUG00000015390; Exon
scaffold_1	1093790	G	A	39	39	50	4	ENSTRUG00000015390; Exon
scaffold_1	1114375	C	S	53	53	50	16	ENSTRUG00000015436; Exon
scaffold_1	1119499	G	R	147	197	50	31	ENSTRUG00000015436; Exon
scaffold_1	1119547	C	Y	157	157	50	36	ENSTRUG00000015436; Exon
scaffold_1	1119696	T	Y	141	176	50	20	ENSTRUG00000015436; Exon
scaffold_1	1127829	C	T	36	36	50	3	ENSTRUG00000015436; Intron
scaffold_1	1130720	T	Y	125	125	50	21	ENSTRUG00000015436; Exon
scaffold_1	1130927	C	Y	54	54	50	11	ENSTRUG00000015436; Exon
scaffold_1	1131000	T	Y	94	94	50	15	ENSTRUG00000015436; Exon
scaffold_1	1131154	T	K	72	72	50	10	ENSTRUG00000015436; Exon
scaffold_1	1131382	C	Y	58	58	50	36	ENSTRUG00000015436; Exon
scaffold_1	1131398	C	G	126	126	50	33	ENSTRUG00000015436; Exon
scaffold_1	1131521	A	R	34	34	50	13	ENSTRUG00000015436; Exon
scaffold_1	1131539	G	K	25	25	50	14	ENSTRUG00000015436; Exon
scaffold_1	1132159	C	T	45	81	50	19	ENSTRUG00000015436; Exon
scaffold_1	1132862	G	R	60	126	50	18	ENSTRUG00000015436; Exon
scaffold_1	1133222	T	Y	181	181	50	30	ENSTRUG00000015436; Exon
scaffold_1	1133400	C	Y	106	106	50	34	ENSTRUG00000015436; Exon
scaffold_1	1133490	C	Y	214	228	50	58	ENSTRUG00000015436; Exon
scaffold_1	1133696	C	Y	143	215	50	23	ENSTRUG00000015436; Exon
scaffold_1	1134448	T	C	117	117	50	30	ENSTRUG00000015436; Exon
scaffold_1	1134498	C	S	213	213	50	30	ENSTRUG00000015436; Down_stream
scaffold_1	1135076	G	R	86	86	50	38	ENSTRUG00000015436; Down_stream
scaffold_1	1135394	C	M	20	20	50	11	ENSTRUG00000015436; Down_stream
scaffold_1	1144560	A	W	133	149	50	14	ENSTRUG00000015510; Up_stream
scaffold_1	1144659	A	T	48	48	50	7	ENSTRUG00000015510; Up_stream
scaffold_1	1146101	C	M	28	28	50	24	ENSTRUG00000015510; Exon
scaffold_1	1146129	T	C	81	81	50	18	ENSTRUG00000015510; Exon
scaffold_1	1154271	T	W	106	110	50	13	ENSTRUG00000015561; Exon
scaffold_1	1154337	A	R	124	157	50	13	ENSTRUG00000015561; Exon
scaffold_1	1154692	A	R	24	24	50	4	ENSTRUG00000015561; Down_stream
scaffold_1	1154713	G	A	45	45	50	6	ENSTRUG00000015561; Down_stream
scaffold_1	1154813	C	S	102	102	50	14	ENSTRUG00000015561; Down_stream
scaffold_1	1170902	T	C	42	42	50	5	ENSTRUG00000015637; Exon
scaffold_1	1171081	C	Y	22	22	50	10	ENSTRUG00000015637; Exon
scaffold_1	1172102	C	Y	52	52	50	13	ENSTRUG00000015637; Exon
scaffold_1	1172120	T	Y	104	104	50	13	ENSTRUG00000015637; Exon
scaffold_1	1172772	T	Y	114	114	50	19	ENSTRUG00000015637; Exon
scaffold_1	1173116	T	W	228	228	50	35	ENSTRUG00000015637; Down_stream
scaffold_1	1173208	C	M	228	228	50	44	ENSTRUG00000015637; Down_stream
scaffold_1	1203848	T	G	36	36	50	3	Inter
scaffold_1	1208908	T	C	96	96	50	23	ENSTRUG00000015686; Up_stream
scaffold_1	1239211	C	Y	228	228	50	134	ENSTRUG00000015686; Exon
scaffold_1	1239694	C	Y	198	200	50	26	ENSTRUG00000015686; Down_stream
scaffold_1	1260163	C	Y	64	64	50	45	ENSTRUG00000015707; Exon
scaffold_1	1261330	T	C	50	87	50	21	ENSTRUG00000015707; Exon
scaffold_1	1261572	A	R	228	228	50	37	ENSTRUG00000015707; Down_stream	ENSTRUG00000015766; Up_stream
scaffold_1	1261627	A	R	172	172	50	32	ENSTRUG00000015707; Down_stream	ENSTRUG00000015766; Up_stream
scaffold_1	1261633	T	Y	203	203	50	41	ENSTRUG00000015707; Down_stream	ENSTRUG00000015766; Up_stream
scaffold_1	1262272	A	M	226	228	50	46	ENSTRUG00000015707; Down_stream	ENSTRUG00000015766; Up_stream
scaffold_1	1263226	G	R	158	158	50	54	ENSTRUG00000015766; Exon
scaffold_1	1265312	A	T	42	42	50	5	ENSTRUG00000015792; Up_stream
scaffold_1	1382172	A	C	63	63	50	12	ENSTRUG00000015822; Exon
scaffold_1	1382174	A	C	66	66	50	13	ENSTRUG00000015822; Exon
scaffold_1	1389220	T	Y	41	41	50	10	ENSTRUG00000015822; Exon
scaffold_1	1392860	G	R	176	226	50	22	ENSTRUG00000015822; Exon
scaffold_1	1394518	C	Y	147	147	50	22	ENSTRUG00000015822; Exon
scaffold_1	1394798	A	R	81	81	50	12	ENSTRUG00000015822; Exon
scaffold_1	1395873	C	Y	25	25	50	6	ENSTRUG00000015822; Down_stream
scaffold_1	1396467	G	K	150	150	50	19	Inter
scaffold_1	1423857	G	S	202	202	50	23	ENSTRUG00000015893; Exon
scaffold_1	1424055	A	R	20	20	50	4	ENSTRUG00000015893; Intron
scaffold_1	1425837	T	Y	43	43	50	12	ENSTRUG00000015893; Down_stream
scaffold_1	1433564	G	R	41	98	50	13	ENSTRUG00000015904; Exon
scaffold_1	1444013	G	S	33	33	50	9	ENSTRUG00000015904; Exon
scaffold_1	1449629	C	Y	129	157	50	15	ENSTRUG00000015904; Exon
scaffold_1	1460149	T	C	36	36	50	3	ENSTRUG00000015904; Intron
scaffold_1	1461015	C	T	36	36	50	3	ENSTRUG00000015904; Intron
scaffold_1	1462522	T	K	148	228	50	31	ENSTRUG00000015904; Down_stream
scaffold_1	1675026	T	C	36	36	50	3	ENSTRUG00000018958; Up_stream
scaffold_1	1677862	G	R	51	51	50	17	Inter
scaffold_1	1678398	G	R	84	84	50	14	Inter
scaffold_1	1679165	T	C	48	48	50	7	ENSTRUG00000016115; Up_stream
scaffold_1	1682041	G	R	24	57	50	5	ENSTRUG00000016115; Exon
scaffold_1	1682071	G	K	25	64	50	6	ENSTRUG00000016115; Exon
scaffold_1	1682115	G	R	25	25	50	6	ENSTRUG00000016115; Exon
scaffold_1	1788014	A	T	87	87	50	20	Inter
scaffold_1	1791729	G	R	133	133	50	18	ENSTRUG00000016170; Exon
scaffold_1	1792039	T	Y	96	96	50	24	ENSTRUG00000016170; Down_stream
scaffold_1	1792806	G	R	40	40	50	13	ENSTRUG00000016170; Down_stream
scaffold_1	1801589	C	Y	90	107	50	10	Inter
scaffold_1	1801849	A	G	72	72	50	15	Inter
scaffold_1	1802387	T	C	54	54	50	9	ENSTRUG00000016179; Up_stream
scaffold_1	1802936	C	S	133	193	50	18	ENSTRUG00000016179; Up_stream
scaffold_1	1803030	A	R	52	104	50	11	ENSTRUG00000016179; Up_stream
scaffold_1	1806805	G	R	76	76	50	72	ENSTRUG00000016179; Down_stream
scaffold_1	1807501	G	R	228	228	50	41	ENSTRUG00000016179; Down_stream
scaffold_1	1865049	T	Y	92	92	50	15	ENSTRUG00000016194; Intron
scaffold_1	1867853	T	C	36	36	50	3	Inter
scaffold_1	1962621	T	W	38	38	50	13	ENSTRUG00000016196; Up_stream
scaffold_1	1964513	T	Y	185	185	50	22	ENSTRUG00000016196; Exon
scaffold_1	1965004	G	R	47	47	50	12	ENSTRUG00000016196; Down_stream
scaffold_1	1965185	A	R	88	88	50	15	ENSTRUG00000016196; Down_stream
scaffold_1	1972110	T	C	39	39	50	4	ENSTRUG00000016200; Intron
scaffold_1	1973273	C	T	39	39	50	4	ENSTRUG00000016200; Exon
scaffold_1	1975027	T	W	32	32	50	10	ENSTRUG00000016200; Exon
scaffold_1	1975699	C	T	69	69	50	14	ENSTRUG00000016200; Exon
scaffold_1	1976131	C	Y	33	33	50	5	ENSTRUG00000016200; Down_stream
scaffold_1	2001737	C	S	96	170	50	30	Inter
scaffold_1	2001738	G	R	94	169	50	30	Inter
scaffold_1	2006696	A	R	89	89	50	120	ENSTRUG00000016253; Exon
scaffold_1	2007207	G	R	55	55	50	9	ENSTRUG00000016253; Down_stream
scaffold_1	2118649	C	Y	212	212	50	37	ENSTRUG00000016281; Up_stream
scaffold_1	2118810	G	R	159	159	50	17	ENSTRUG00000016281; Up_stream
scaffold_1	2119530	T	Y	102	171	50	20	ENSTRUG00000016281; Exon
scaffold_1	2124923	T	C	36	36	50	3	ENSTRUG00000016281; Exon
scaffold_1	2132608	G	T	45	45	50	6	ENSTRUG00000016306; Exon
scaffold_1	2132870	T	C	45	45	50	6	ENSTRUG00000016306; Exon
scaffold_1	2133120	T	W	169	169	50	18	ENSTRUG00000016306; Down_stream	ENSTRUG00000016316; Up_stream
scaffold_1	2133338	T	Y	69	69	50	9	ENSTRUG00000016306; Down_stream	ENSTRUG00000016316; Up_stream
scaffold_1	2133440	T	Y	148	148	50	19	ENSTRUG00000016306; Down_stream	ENSTRUG00000016316; Up_stream
scaffold_1	2133916	C	Y	68	68	50	25	ENSTRUG00000016316; Up_stream
scaffold_1	2133920	A	R	33	33	50	8	ENSTRUG00000016316; Up_stream
scaffold_1	2153854	C	S	55	55	50	9	ENSTRUG00000016351; Up_stream
scaffold_1	2155111	G	A	42	42	50	5	ENSTRUG00000016351; Exon
scaffold_1	2159144	C	G	36	36	50	3	ENSTRUG00000016351; Exon
scaffold_1	2288284	A	M	75	85	50	8	Inter
scaffold_1	2375588	A	G	27	33	50	3	Inter
scaffold_1	2388783	C	G	54	54	50	9	ENSTRUG00000016362; Up_stream
scaffold_1	2389101	A	R	29	29	50	10	ENSTRUG00000016362; Exon
scaffold_1	2391634	T	Y	74	74	50	14	Inter
scaffold_1	2391732	A	R	187	187	50	37	Inter
scaffold_1	2391831	C	Y	158	209	50	42	Inter
scaffold_1	2392360	T	C	67	105	50	27	Inter
scaffold_1	2395100	T	C	72	72	50	15	ENSTRUG00000016364; Exon
scaffold_1	2395839	G	R	28	28	50	13	ENSTRUG00000016364; Exon
scaffold_1	2402938	C	S	51	51	50	19	ENSTRUG00000016364; Exon
scaffold_1	2403869	T	Y	107	107	50	26	ENSTRUG00000016364; Exon
scaffold_1	2403885	C	Y	30	30	50	14	ENSTRUG00000016364; Exon
scaffold_1	2403897	C	Y	135	135	50	16	ENSTRUG00000016364; Exon
scaffold_1	2405550	G	A	42	42	50	5	ENSTRUG00000016364; Down_stream
scaffold_1	2405696	G	S	34	53	50	5	ENSTRUG00000016364; Down_stream
scaffold_1	2405971	C	Y	62	62	50	10	ENSTRUG00000016364; Down_stream
scaffold_1	2406037	T	C	42	42	50	5	Inter
scaffold_1	2406770	G	T	36	36	50	3	Inter
scaffold_1	2406992	T	Y	134	134	50	13	Inter
scaffold_1	2407011	T	A	102	102	50	25	Inter
scaffold_1	2407185	T	Y	228	228	50	45	Inter
scaffold_1	2407218	G	R	36	192	50	49	Inter
scaffold_1	2407466	T	K	121	145	50	26	Inter
scaffold_1	2407468	T	W	29	44	50	15	Inter
scaffold_1	2407469	G	R	21	21	50	7	Inter
scaffold_1	2407676	G	R	176	188	50	24	Inter
scaffold_1	2407979	C	G	84	84	50	19	Inter
scaffold_1	2408012	A	R	141	163	50	18	Inter
scaffold_1	2408068	C	Y	69	123	50	13	Inter
scaffold_1	2408116	A	M	68	68	50	13	Inter
scaffold_1	2410237	T	K	22	22	50	7	ENSTRUG00000016367; Up_stream
scaffold_1	2424068	G	A	48	48	50	7	ENSTRUG00000016367; Exon
scaffold_1	2424074	A	G	45	45	50	6	ENSTRUG00000016367; Exon
scaffold_1	2430617	C	T	26	60	50	12	ENSTRUG00000016367; Exon
scaffold_1	2436217	T	Y	26	26	50	19	ENSTRUG00000016403; Up_stream
scaffold_1	2436235	T	Y	224	228	50	31	ENSTRUG00000016403; Up_stream
scaffold_1	2436799	A	R	100	146	50	12	ENSTRUG00000016403; Up_stream
scaffold_1	2437858	C	Y	209	209	50	40	ENSTRUG00000016403; Exon
scaffold_1	2438036	T	K	228	228	50	31	ENSTRUG00000016403; Exon
scaffold_1	2442830	T	Y	47	47	50	8	ENSTRUG00000016403; Down_stream	ENSTRUG00000016424; Exon
scaffold_1	2445636	C	M	156	156	50	23	ENSTRUG00000016424; Down_stream
scaffold_1	2502571	C	Y	227	227	50	148	ENSTRUG00000016437; Up_stream
scaffold_1	2502996	T	G	99	99	50	24	ENSTRUG00000016437; Up_stream
scaffold_1	2503207	G	R	228	228	50	41	ENSTRUG00000016437; Up_stream
scaffold_1	2503491	G	K	27	27	50	56	ENSTRUG00000016437; Exon
scaffold_1	2527215	T	C	57	57	50	10	ENSTRUG00000016472; Exon
scaffold_1	2531992	T	Y	70	70	50	11	ENSTRUG00000016472; Down_stream
scaffold_1	2532050	G	R	103	107	50	10	ENSTRUG00000016472; Down_stream
scaffold_1	2532056	T	W	113	135	50	11	ENSTRUG00000016472; Down_stream
scaffold_1	2532589	A	R	26	26	50	4	ENSTRUG00000016472; Down_stream
scaffold_1	2532837	T	Y	21	21	50	5	ENSTRUG00000016472; Down_stream
scaffold_1	2533292	G	R	35	35	50	4	ENSTRUG00000016488; Up_stream
scaffold_1	2534870	C	Y	105	105	50	21	ENSTRUG00000016488; Exon
scaffold_1	2536134	G	R	59	59	50	7	ENSTRUG00000016488; Exon
scaffold_1	2536239	C	T	39	39	50	4	ENSTRUG00000016488; Exon
scaffold_1	2536731	A	T	66	66	50	13	ENSTRUG00000016488; Exon
scaffold_1	2537276	C	G	123	123	50	32	ENSTRUG00000016488; Exon
scaffold_1	2537470	A	W	35	35	50	49	ENSTRUG00000016488; Exon
scaffold_1	2537542	T	Y	179	179	50	58	ENSTRUG00000016488; Exon
scaffold_1	2537729	A	W	228	228	50	48	ENSTRUG00000016488; Exon
scaffold_1	2575106	C	A	36	36	50	3	Inter
scaffold_1	2628334	T	Y	21	21	50	8	ENSTRUG00000016494; Exon
scaffold_1	2628580	T	Y	49	49	50	17	ENSTRUG00000016494; Exon
scaffold_1	2628712	T	Y	112	163	50	13	ENSTRUG00000016494; Exon
scaffold_1	2628715	G	R	114	165	50	13	ENSTRUG00000016494; Exon
scaffold_1	2628967	C	T	22	44	50	10	ENSTRUG00000016494; Exon
scaffold_1	2629975	G	R	90	90	50	12	ENSTRUG00000016494; Exon
scaffold_1	2631605	G	A	78	78	50	17	ENSTRUG00000016494; Exon
scaffold_1	2632717	T	C	69	69	50	14	ENSTRUG00000016494; Down_stream
scaffold_1	2633067	C	M	43	43	50	20	ENSTRUG00000016494; Down_stream
scaffold_1	2633500	G	S	106	106	50	26	Inter
scaffold_1	2633544	C	M	194	195	50	27	Inter
scaffold_1	2634086	G	R	142	146	50	15	Inter
scaffold_1	2634260	G	R	100	134	50	14	Inter
scaffold_1	2636758	C	A	39	39	50	4	Inter
scaffold_1	2649934	A	R	23	23	50	42	ENSTRUG00000016496; Down_stream
scaffold_1	2649961	A	R	228	228	50	43	ENSTRUG00000016496; Down_stream
scaffold_1	2650069	A	M	217	228	50	43	ENSTRUG00000016496; Down_stream
scaffold_1	2650071	G	R	228	228	50	50	ENSTRUG00000016496; Down_stream
scaffold_1	2650198	C	Y	42	42	50	25	ENSTRUG00000016496; Down_stream
scaffold_1	2654104	A	R	107	107	50	20	ENSTRUG00000016498; Up_stream
scaffold_1	2654334	T	K	142	142	50	15	ENSTRUG00000016498; Up_stream
scaffold_1	2654398	C	Y	53	107	50	12	ENSTRUG00000016498; Up_stream
scaffold_1	2670286	G	K	56	56	50	20	ENSTRUG00000016502; Exon
scaffold_1	2696984	T	K	72	72	50	12	ENSTRUG00000016502; Exon
scaffold_1	2697060	T	G	72	72	50	15	ENSTRUG00000016502; Exon
scaffold_1	2700074	T	C	36	36	50	3	ENSTRUG00000016502; Intron
scaffold_1	2703609	G	R	209	209	50	30	ENSTRUG00000016502; Exon
scaffold_1	2703626	G	R	158	158	50	19	ENSTRUG00000016502; Exon
scaffold_1	2704700	T	K	70	70	50	14	ENSTRUG00000016502; Intron
scaffold_1	2704969	G	R	105	105	50	21	ENSTRUG00000016502; Exon
scaffold_1	2705160	T	C	84	84	50	19	ENSTRUG00000016502; Exon
scaffold_1	2705398	T	Y	81	81	50	33	ENSTRUG00000016502; Intron
scaffold_1	2706038	A	T	96	96	50	23	ENSTRUG00000016502; Exon
scaffold_1	2707101	G	R	84	180	50	29	ENSTRUG00000016502; Exon
scaffold_1	2707158	A	M	24	24	50	27	ENSTRUG00000016502; Exon
scaffold_1	2707669	C	M	23	23	50	26	ENSTRUG00000016502; Exon
scaffold_1	2708383	G	S	132	132	50	26	ENSTRUG00000016502; Exon
scaffold_1	2710056	C	T	36	36	50	3	ENSTRUG00000016502; Intron
scaffold_1	2710150	C	S	228	228	50	43	ENSTRUG00000016502; Exon
scaffold_1	2710809	A	R	70	70	50	17	ENSTRUG00000016502; Exon
scaffold_1	2712096	C	M	228	228	50	61	ENSTRUG00000016502; Exon
scaffold_1	2712131	C	Y	194	194	50	66	ENSTRUG00000016502; Exon
scaffold_1	2712542	G	R	159	159	50	46	ENSTRUG00000016502; Down_stream
scaffold_1	2713059	G	K	228	228	50	168	ENSTRUG00000016502; Down_stream	ENSTRUG00000016531; Up_stream
scaffold_1	2713092	T	W	131	131	50	151	ENSTRUG00000016502; Down_stream	ENSTRUG00000016531; Up_stream
scaffold_1	2715607	T	C	60	60	50	11	ENSTRUG00000016531; Exon
scaffold_1	2716537	A	R	24	24	50	16	ENSTRUG00000016531; Exon
scaffold_1	2716950	A	R	31	31	50	5	ENSTRUG00000016531; Down_stream
scaffold_1	2717414	A	R	107	107	50	33	ENSTRUG00000016531; Down_stream	ENSTRUG00000016534; Up_stream
scaffold_1	2717433	G	R	127	127	50	35	ENSTRUG00000016531; Down_stream	ENSTRUG00000016534; Up_stream
scaffold_1	2718909	T	C	36	36	50	3	ENSTRUG00000016534; Intron
scaffold_1	2724322	A	M	51	66	50	6	ENSTRUG00000016534; Exon
scaffold_1	2725335	C	Y	48	48	50	9	ENSTRUG00000016534; Exon
scaffold_1	2725602	G	R	90	90	50	18	ENSTRUG00000016534; Exon
scaffold_1	2725688	G	R	140	140	50	21	ENSTRUG00000016534; Exon
scaffold_1	2726671	G	R	108	108	50	17	ENSTRUG00000016534; Down_stream
scaffold_1	2855223	G	C	42	42	50	5	ENSTRUG00000016549; Exon
scaffold_1	2860158	A	C	36	36	50	3	ENSTRUG00000016549; Down_stream
scaffold_1	2862077	A	W	51	51	50	7	ENSTRUG00000016594; Up_stream
scaffold_1	2862487	G	R	106	228	50	42	ENSTRUG00000016594; Exon
scaffold_1	2864665	A	G	72	72	50	15	ENSTRUG00000016594; Exon
scaffold_1	2865223	G	A	54	54	50	9	ENSTRUG00000016594; Exon
scaffold_1	2867457	C	Y	30	87	50	13	ENSTRUG00000016594; Down_stream
scaffold_1	2868550	G	R	228	228	50	102	Inter
scaffold_1	2868670	T	Y	110	228	50	122	Inter
scaffold_1	2889720	T	A	51	51	50	8	Inter
scaffold_1	2890298	G	S	28	28	50	7	Inter
scaffold_1	2892767	G	C	39	39	50	4	ENSTRUG00000016612; Up_stream
scaffold_1	2893065	G	A	36	36	50	3	ENSTRUG00000016612; Up_stream
scaffold_1	2893066	T	A	36	36	50	3	ENSTRUG00000016612; Up_stream
scaffold_1	2893227	C	G	140	140	50	84	ENSTRUG00000016612; Exon
scaffold_1	2900772	A	R	46	46	50	7	ENSTRUG00000016618; Exon
scaffold_1	2905205	C	Y	114	115	50	45	Inter
scaffold_1	2905206	G	K	30	69	50	96	Inter
scaffold_1	2906134	T	Y	228	228	50	101	Inter
scaffold_1	2906335	A	R	113	173	50	17	Inter
scaffold_1	2906440	A	R	121	121	50	13	ENSTRUG00000016625; Up_stream
scaffold_1	2906788	A	R	28	70	50	7	ENSTRUG00000016625; Up_stream
scaffold_1	2907701	C	S	20	20	50	7	ENSTRUG00000016625; Intron
scaffold_1	2907801	A	R	51	75	50	7	ENSTRUG00000016625; Intron
scaffold_1	2908112	C	S	21	21	50	4	ENSTRUG00000016625; Intron
scaffold_1	2910065	T	Y	24	37	50	5	ENSTRUG00000016625; Intron
scaffold_1	2910089	G	R	49	49	50	6	ENSTRUG00000016625; Intron
scaffold_1	2930953	T	Y	25	25	50	28	ENSTRUG00000016631; Up_stream
scaffold_1	2931003	T	Y	228	228	50	331	ENSTRUG00000016631; Up_stream
scaffold_1	2931632	A	G	255	255	50	116	ENSTRUG00000016631; Exon
scaffold_1	2932311	T	Y	228	228	50	164	ENSTRUG00000016631; Exon
scaffold_1	2937894	C	Y	75	120	50	10	Inter
scaffold_1	2942316	C	T	54	54	50	9	ENSTRUG00000016640; Down_stream
scaffold_1	2942596	T	Y	110	221	50	37	ENSTRUG00000016640; Down_stream
scaffold_1	2942919	T	C	20	51	50	9	ENSTRUG00000016640; Down_stream	ENSTRUG00000016648; Up_stream
scaffold_1	2943753	G	R	20	20	50	9	ENSTRUG00000016648; Exon
scaffold_1	2945860	A	G	39	39	50	4	ENSTRUG00000016648; Intron
scaffold_1	2946085	G	A	36	36	50	3	ENSTRUG00000016648; Intron
scaffold_1	2952078	A	G	63	63	50	12	ENSTRUG00000016648; Exon
scaffold_1	2952731	T	G	39	39	50	4	ENSTRUG00000016648; Exon
scaffold_1	2961618	T	C	39	39	50	4	ENSTRUG00000016670; Up_stream
scaffold_1	2961752	G	K	38	38	50	7	ENSTRUG00000016670; Up_stream
scaffold_1	2962159	G	R	228	228	50	850	ENSTRUG00000016670; Exon
scaffold_1	2962406	G	R	36	36	50	4	ENSTRUG00000016670; Intron
scaffold_1	2962681	G	A	30	255	50	954	ENSTRUG00000016670; Exon
scaffold_1	2962743	G	R	228	228	50	698	ENSTRUG00000016670; Exon
scaffold_1	2963815	A	R	83	83	50	483	ENSTRUG00000016670; Exon
scaffold_1	2964055	C	Y	206	206	50	612	ENSTRUG00000016670; Exon
scaffold_1	2965555	A	R	228	228	50	654	ENSTRUG00000016670; Exon
scaffold_1	3035372	A	C	20	90	50	23	ENSTRUG00000016677; Down_stream
scaffold_1	3044237	A	G	36	36	50	3	ENSTRUG00000016682; Intron
scaffold_1	3044412	T	Y	196	196	50	72	ENSTRUG00000016682; Exon
scaffold_1	3054876	G	C	36	36	50	3	ENSTRUG00000016682; Exon
scaffold_1	3075874	G	A	45	141	50	41	ENSTRUG00000016705; Exon
scaffold_1	3079523	C	Y	228	228	50	113	Inter
scaffold_1	3079528	T	K	203	203	50	109	Inter
scaffold_1	3087110	G	S	20	20	50	9	ENSTRUG00000016709; Exon
scaffold_1	3087509	T	Y	187	187	50	26	ENSTRUG00000016709; Exon
scaffold_1	3088468	T	G	42	42	50	5	ENSTRUG00000016709; Exon
scaffold_1	3097221	A	W	68	125	50	14	ENSTRUG00000016709; Exon
scaffold_1	3107892	G	A	48	48	50	7	ENSTRUG00000016709; Exon
scaffold_1	3107897	T	C	48	48	50	7	ENSTRUG00000016709; Exon
scaffold_1	3125108	G	R	61	76	50	8	ENSTRUG00000016742; Up_stream
scaffold_1	3130809	A	G	36	36	50	3	ENSTRUG00000016742; Exon
scaffold_1	3178214	T	C	51	51	50	8	ENSTRUG00000016762; Exon
scaffold_1	3212113	A	T	69	69	50	14	ENSTRUG00000016781; Exon
scaffold_1	3213979	C	T	54	54	50	9	ENSTRUG00000016781; Exon
scaffold_1	3217202	A	T	69	69	50	14	ENSTRUG00000016781; Exon
scaffold_1	3217979	C	Y	32	89	50	13	ENSTRUG00000016781; Exon
scaffold_1	3219558	T	A	60	60	50	11	Inter
scaffold_1	3219576	C	Y	27	27	50	9	Inter
scaffold_1	3219860	A	C	83	147	50	42	Inter
scaffold_1	3220190	C	Y	187	228	50	176	Inter
scaffold_1	3223892	G	T	45	45	50	6	ENSTRUG00000016784; Up_stream
scaffold_1	3227428	G	A	39	39	50	4	ENSTRUG00000016784; Exon	ENSTRUG00000016789; Up_stream
scaffold_1	3227624	T	Y	49	49	50	8	ENSTRUG00000016784; Intron	ENSTRUG00000016789; Up_stream
scaffold_1	3227649	A	M	56	56	50	7	ENSTRUG00000016784; Intron	ENSTRUG00000016789; Up_stream
scaffold_1	3232533	A	R	54	62	50	6	ENSTRUG00000016789; Exon
scaffold_1	3236485	G	R	21	75	50	11	ENSTRUG00000016789; Down_stream
scaffold_1	3236488	A	M	98	98	50	11	ENSTRUG00000016789; Down_stream
scaffold_1	3286737	T	Y	30	30	50	18	Inter
scaffold_1	3287087	G	R	104	104	50	22	ENSTRUG00000016796; Up_stream
scaffold_1	3287127	G	R	142	142	50	24	ENSTRUG00000016796; Up_stream
scaffold_1	3289235	G	R	51	51	50	9	ENSTRUG00000016796; Exon
scaffold_1	3290005	G	R	24	24	50	11	ENSTRUG00000016796; Exon
scaffold_1	3290056	C	Y	32	32	50	13	ENSTRUG00000016796; Exon
scaffold_1	3290224	T	Y	25	79	50	12	ENSTRUG00000016796; Exon
scaffold_1	3305550	A	R	50	50	50	10	ENSTRUG00000016796; Down_stream
scaffold_1	3357370	C	A	31	255	50	117	Inter
scaffold_1	3357514	C	Y	95	228	50	69	Inter
scaffold_1	3357874	T	G	111	111	50	28	ENSTRUG00000016819; Up_stream
scaffold_1	3357974	C	Y	184	184	50	66	ENSTRUG00000016819; Up_stream
scaffold_1	3357991	A	R	129	129	50	68	ENSTRUG00000016819; Up_stream
scaffold_1	3358599	T	Y	43	43	50	58	ENSTRUG00000016819; Up_stream
scaffold_1	3358623	G	S	228	228	50	56	ENSTRUG00000016819; Up_stream
scaffold_1	3358754	T	Y	175	228	50	54	ENSTRUG00000016819; Intron
scaffold_1	3358826	A	R	107	212	50	34	ENSTRUG00000016819; Intron
scaffold_1	3359123	C	Y	21	217	50	64	ENSTRUG00000016819; Exon
scaffold_1	3360444	G	K	88	88	50	52	ENSTRUG00000016819; Exon
scaffold_1	3360556	A	R	62	62	50	57	ENSTRUG00000016819; Exon
scaffold_1	3360664	C	Y	228	228	50	61	ENSTRUG00000016819; Exon
scaffold_1	3360809	C	Y	109	187	50	24	ENSTRUG00000016819; Exon
scaffold_1	3360824	C	M	154	154	50	23	ENSTRUG00000016819; Exon
scaffold_1	3360844	T	K	65	65	50	33	ENSTRUG00000016819; Exon
scaffold_1	3361299	T	W	27	27	50	20	ENSTRUG00000016819; Exon
scaffold_1	3361388	C	S	228	228	50	53	ENSTRUG00000016819; Exon
scaffold_1	3361759	G	R	216	228	50	35	ENSTRUG00000016819; Exon
scaffold_1	3365605	T	Y	103	103	50	41	ENSTRUG00000016819; Exon
scaffold_1	3383598	C	Y	225	228	50	66	ENSTRUG00000016836; Up_stream
scaffold_1	3389728	A	R	28	28	50	7	ENSTRUG00000016840; Up_stream
scaffold_1	3437606	G	K	106	106	50	21	Inter
scaffold_1	3437612	G	K	110	110	50	21	Inter
scaffold_1	3437957	C	Y	33	33	50	36	Inter
scaffold_1	3437977	G	R	228	228	50	31	Inter
scaffold_1	3438144	G	R	61	124	50	16	ENSTRUG00000016851; Up_stream
scaffold_1	3438191	G	R	147	200	50	16	ENSTRUG00000016851; Up_stream
scaffold_1	3438395	G	R	118	118	50	13	ENSTRUG00000016851; Up_stream
scaffold_1	3438632	A	R	21	21	50	8	ENSTRUG00000016851; Up_stream
scaffold_1	3466537	G	S	32	32	50	9	ENSTRUG00000016851; Exon
scaffold_1	3466695	G	A	45	45	50	6	ENSTRUG00000016851; Down_stream
scaffold_1	3480726	G	T	36	36	50	3	Inter
scaffold_1	3480727	C	T	42	72	50	16	Inter
scaffold_1	3480965	G	R	163	163	50	107	Inter
scaffold_1	3481333	C	M	88	88	50	20	Inter
scaffold_1	3484487	A	G	39	39	50	4	ENSTRUG00000016858; Exon
scaffold_1	3511381	G	S	170	205	50	31	ENSTRUG00000016863; Exon
scaffold_1	3537507	G	K	191	228	50	31	ENSTRUG00000016873; Up_stream
scaffold_1	3539187	A	M	31	31	50	4	ENSTRUG00000016873; Intron
scaffold_1	3539822	C	Y	107	228	50	57	ENSTRUG00000016873; Down_stream	ENSTRUG00000016874; Up_stream
scaffold_1	3541818	C	Y	64	64	50	16	ENSTRUG00000016874; Exon
scaffold_1	3542193	C	Y	22	22	50	9	ENSTRUG00000016874; Exon
scaffold_1	3543990	C	S	33	33	50	13	ENSTRUG00000016874; Exon
scaffold_1	3549551	A	T	255	255	50	92	ENSTRUG00000016880; Down_stream
scaffold_1	3549600	G	R	145	145	50	73	Inter
scaffold_1	3549910	C	A	36	36	50	3	Inter
scaffold_1	3549912	C	A	36	36	50	3	Inter
scaffold_1	3550962	T	W	69	69	50	9	Inter
scaffold_1	3551254	T	A	69	69	50	14	ENSTRUG00000016883; Up_stream
scaffold_1	3551482	A	M	104	164	50	16	ENSTRUG00000016883; Up_stream
scaffold_1	3551886	A	G	57	57	50	10	ENSTRUG00000016883; Up_stream
scaffold_1	3552154	T	W	228	228	50	32	ENSTRUG00000016883; Up_stream
scaffold_1	3558428	T	C	66	66	50	13	ENSTRUG00000016883; Exon
scaffold_1	3561579	C	Y	228	228	50	55	ENSTRUG00000016888; Up_stream
scaffold_1	3562681	A	W	30	45	50	5	ENSTRUG00000016888; Exon
scaffold_1	3563275	A	M	228	228	50	172	ENSTRUG00000016888; Exon
scaffold_1	3565175	A	G	36	36	50	3	ENSTRUG00000016888; Intron
scaffold_1	3565623	T	Y	157	157	50	153	ENSTRUG00000016888; Exon
scaffold_1	3566896	C	Y	226	226	50	120	ENSTRUG00000016888; Exon
scaffold_1	3566902	G	S	226	226	50	120	ENSTRUG00000016888; Exon
scaffold_1	3567167	T	Y	31	55	50	5	ENSTRUG00000016888; Intron
scaffold_1	3568684	G	R	228	228	50	300	ENSTRUG00000016888; Exon
scaffold_1	3568849	G	S	228	228	50	136	ENSTRUG00000016888; Down_stream
scaffold_1	3569024	C	M	151	151	50	151	ENSTRUG00000016888; Down_stream
scaffold_1	3569037	C	M	228	228	50	154	ENSTRUG00000016888; Down_stream
scaffold_1	3569039	T	K	195	195	50	155	ENSTRUG00000016888; Down_stream
scaffold_1	3569066	G	S	184	184	50	156	ENSTRUG00000016888; Down_stream
scaffold_1	3578379	A	R	58	58	50	12	ENSTRUG00000016897; Intron
scaffold_1	3579060	T	W	36	36	50	41	ENSTRUG00000016897; Intron
scaffold_1	3579065	T	W	42	42	50	39	ENSTRUG00000016897; Intron
scaffold_1	3579350	G	S	37	37	50	11	ENSTRUG00000016897; Intron
scaffold_1	3580066	T	Y	31	67	50	5	ENSTRUG00000016897; Intron
scaffold_1	3580142	C	Y	228	228	50	9052	ENSTRUG00000016897; Exon
scaffold_1	3580167	A	M	228	228	50	8398	ENSTRUG00000016897; Exon
scaffold_1	3580263	C	M	84	84	50	6568	ENSTRUG00000016897; Exon
scaffold_1	3580400	T	Y	56	56	50	1753	ENSTRUG00000016897; Exon
scaffold_1	3580410	T	A	191	204	50	266	ENSTRUG00000016897; Down_stream
scaffold_1	3587541	G	R	218	218	50	52	Inter
scaffold_1	3587832	T	K	226	228	50	27	Inter
scaffold_1	3587955	C	Y	39	39	50	23	Inter
scaffold_1	3588013	G	R	47	47	50	21	Inter
scaffold_1	3588059	A	R	177	177	50	20	Inter
scaffold_1	3589108	C	Y	228	228	50	107	Inter
scaffold_1	3589684	G	R	93	93	50	82	ENSTRUG00000016900; Up_stream
scaffold_1	3590715	A	C	31	63	50	13	ENSTRUG00000016900; Exon
scaffold_1	3592586	T	Y	209	228	50	33	ENSTRUG00000016900; Exon
scaffold_1	3594577	C	M	196	228	50	36	ENSTRUG00000016900; Down_stream
scaffold_1	3594997	G	T	39	39	50	4	ENSTRUG00000016900; Down_stream
scaffold_1	3595081	T	Y	33	37	50	4	ENSTRUG00000016900; Down_stream
scaffold_1	3595216	G	T	36	36	50	3	Inter
scaffold_1	3595476	C	M	184	184	50	24	Inter
scaffold_1	3596173	G	K	154	220	50	22	ENSTRUG00000016908; Up_stream	ENSTRUG00000018872; Up_stream
scaffold_1	3596976	T	Y	228	228	50	346	ENSTRUG00000016908; Exon	ENSTRUG00000018872; Up_stream
scaffold_1	3596987	T	Y	228	228	50	340	ENSTRUG00000016908; Exon	ENSTRUG00000018872; Up_stream
scaffold_1	3600494	C	Y	96	96	50	18	ENSTRUG00000016910; Exon
scaffold_1	3601121	G	S	73	73	50	9	ENSTRUG00000016910; Exon
scaffold_1	3601164	G	C	66	66	50	13	ENSTRUG00000016910; Exon
scaffold_1	3603579	T	G	42	42	50	5	ENSTRUG00000016910; Down_stream	ENSTRUG00000016911; Up_stream
scaffold_1	3603598	A	G	45	45	50	6	ENSTRUG00000016910; Down_stream	ENSTRUG00000016911; Up_stream
scaffold_1	3607889	T	C	57	57	50	10	ENSTRUG00000016911; Exon
scaffold_1	3613289	T	C	202	202	50	58	ENSTRUG00000016911; Down_stream	ENSTRUG00000016918; Up_stream
scaffold_1	3613359	T	K	228	228	50	65	ENSTRUG00000016911; Down_stream	ENSTRUG00000016918; Up_stream
scaffold_1	3613392	T	G	165	165	50	46	ENSTRUG00000016911; Down_stream	ENSTRUG00000016918; Up_stream
scaffold_1	3614106	A	W	134	153	50	15	ENSTRUG00000016911; Down_stream	ENSTRUG00000016918; Intron
scaffold_1	3616174	A	G	39	39	50	4	ENSTRUG00000016918; Down_stream
scaffold_1	3619377	C	Y	27	69	50	7	Inter
scaffold_1	3625112	T	Y	34	34	50	5	ENSTRUG00000016919; Down_stream
scaffold_1	3644708	C	A	39	39	50	4	ENSTRUG00000016921; Down_stream
scaffold_1	3649700	C	Y	112	112	50	33	ENSTRUG00000016925; Exon
scaffold_1	3653257	A	R	31	31	50	4	ENSTRUG00000016925; Exon
scaffold_1	3653266	C	Y	30	34	50	4	ENSTRUG00000016925; Exon
scaffold_1	3653855	T	Y	86	138	50	13	ENSTRUG00000016925; Exon
scaffold_1	3654184	C	Y	73	73	50	11	ENSTRUG00000016925; Exon
scaffold_1	3654232	T	W	57	57	50	7	ENSTRUG00000016925; Exon
scaffold_1	3654824	C	M	119	119	50	19	ENSTRUG00000016925; Down_stream
scaffold_1	3655249	G	S	105	105	50	13	ENSTRUG00000016925; Down_stream
scaffold_1	3657466	T	C	54	54	50	9	Inter
scaffold_1	3660351	A	T	45	45	50	6	Inter
scaffold_1	3660414	T	Y	25	25	50	15	Inter
scaffold_1	3661391	G	S	55	60	50	6	Inter
scaffold_1	3661752	A	M	42	42	50	11	Inter
scaffold_1	3662737	T	A	159	159	50	44	Inter
scaffold_1	3671937	G	A	36	36	50	3	ENSTRUG00000016929; Up_stream
scaffold_1	3672421	T	K	74	74	50	12	ENSTRUG00000016929; Up_stream
scaffold_1	3685250	A	W	103	103	50	37	ENSTRUG00000016929; Exon
scaffold_1	3686876	A	R	34	37	50	4	ENSTRUG00000016929; Intron
scaffold_1	3687061	G	A	51	51	50	8	ENSTRUG00000016929; Intron
scaffold_1	3690122	C	Y	85	85	50	54	ENSTRUG00000016929; Exon
scaffold_1	3693306	C	T	255	255	50	76	ENSTRUG00000016929; Exon
scaffold_1	3694356	A	M	228	228	50	79	ENSTRUG00000016929; Exon
scaffold_1	3694911	C	Y	228	228	50	128	ENSTRUG00000016929; Exon
scaffold_1	3694938	C	Y	228	228	50	151	ENSTRUG00000016929; Exon
scaffold_1	3697237	G	R	28	28	50	4	ENSTRUG00000016929; Intron
scaffold_1	3701945	A	W	37	37	50	10	ENSTRUG00000016929; Intron
scaffold_1	3704848	C	Y	113	113	50	89	ENSTRUG00000016929; Exon
scaffold_1	3707438	C	A	36	36	50	3	ENSTRUG00000016929; Exon
scaffold_1	3709316	C	Y	176	176	50	221	ENSTRUG00000016929; Exon
scaffold_1	3709379	G	S	228	228	50	156	ENSTRUG00000016929; Exon
scaffold_1	3709382	G	R	228	228	50	154	ENSTRUG00000016929; Exon
scaffold_1	3710873	C	T	42	42	50	5	ENSTRUG00000016929; Intron
scaffold_1	3711081	T	C	36	36	50	3	ENSTRUG00000016929; Intron
scaffold_1	3711200	C	Y	180	228	50	195	ENSTRUG00000016929; Exon
scaffold_1	3713580	T	Y	228	228	50	579	ENSTRUG00000016929; Exon
scaffold_1	3715041	G	T	105	105	50	26	ENSTRUG00000016958; Up_stream
scaffold_1	3715081	T	W	34	34	50	8	ENSTRUG00000016958; Up_stream
scaffold_1	3715880	A	R	69	69	50	79	ENSTRUG00000016958; Exon
scaffold_1	3716468	A	M	228	228	50	46	ENSTRUG00000016958; Intron
scaffold_1	3719069	G	R	175	175	50	44	ENSTRUG00000016959; Exon
scaffold_1	3719761	G	R	192	201	50	25	ENSTRUG00000016959; Exon
scaffold_1	3720507	A	R	179	179	50	42	ENSTRUG00000016959; Exon
scaffold_1	3721097	G	S	26	134	50	32	ENSTRUG00000016959; Exon
scaffold_1	3730223	T	Y	20	20	50	5	ENSTRUG00000016965; Up_stream
scaffold_1	3734566	T	Y	158	158	50	27	ENSTRUG00000016967; Exon
scaffold_1	3737902	C	Y	33	34	50	4	ENSTRUG00000016967; Intron
scaffold_1	3738055	T	W	24	60	50	5	ENSTRUG00000016967; Intron
scaffold_1	3738788	G	S	228	228	50	104	ENSTRUG00000016967; Exon
scaffold_1	3739928	G	R	228	228	50	243	ENSTRUG00000016967; Exon	ENSTRUG00000016972; Up_stream
scaffold_1	3740269	T	C	23	54	50	10	ENSTRUG00000016967; Down_stream	ENSTRUG00000016972; Up_stream
scaffold_1	3746879	G	R	108	108	50	87	ENSTRUG00000016973; Exon
scaffold_1	3747807	T	C	255	255	50	79	ENSTRUG00000016973; Down_stream
scaffold_1	3747859	C	Y	145	145	50	57	ENSTRUG00000016973; Down_stream
scaffold_1	3748118	T	Y	99	99	50	49	ENSTRUG00000016973; Down_stream
scaffold_1	3748437	A	R	228	228	50	161	ENSTRUG00000016973; Down_stream
scaffold_1	3748570	T	K	125	228	50	114	ENSTRUG00000016973; Down_stream
scaffold_1	3748874	T	W	21	30	50	15	Inter
scaffold_1	3748962	T	Y	26	26	50	6	Inter
scaffold_1	3749015	C	Y	114	114	50	15	Inter
scaffold_1	3749016	G	R	41	41	50	15	Inter
scaffold_1	3763993	A	R	152	228	50	28	Inter
scaffold_1	3764256	G	R	55	55	50	8	Inter
scaffold_1	3827530	C	G	26	57	50	11	Inter
scaffold_1	3936610	T	Y	49	53	50	6	ENSTRUG00000016976; Exon
scaffold_1	3937506	T	C	27	33	50	3	ENSTRUG00000016976; Exon
scaffold_1	3943985	T	Y	50	60	50	6	ENSTRUG00000016976; Exon
scaffold_1	3946843	A	R	37	37	50	5	ENSTRUG00000016976; Exon
scaffold_1	3951077	A	R	49	91	50	9	ENSTRUG00000016976; Exon
scaffold_1	3953117	C	A	45	45	50	6	ENSTRUG00000016976; Down_stream	ENSTRUG00000016983; Up_stream
scaffold_1	3953869	C	Y	196	196	50	126	ENSTRUG00000016983; Intron
scaffold_1	3981517	C	S	128	128	50	16	ENSTRUG00000016995; Down_stream
scaffold_1	3981634	A	M	76	76	50	32	ENSTRUG00000016995; Down_stream
scaffold_1	3981736	G	K	80	96	50	10	ENSTRUG00000016995; Down_stream
scaffold_1	3981795	G	K	21	21	50	13	ENSTRUG00000016995; Down_stream
scaffold_1	3986603	G	R	50	95	50	9	ENSTRUG00000016996; Exon
scaffold_1	3988602	A	R	98	152	50	14	ENSTRUG00000016996; Exon
scaffold_1	3988649	C	A	24	93	50	24	ENSTRUG00000016996; Exon
scaffold_1	3991536	C	Y	20	20	50	8	ENSTRUG00000016996; Exon
scaffold_1	3993917	G	S	103	103	50	12	ENSTRUG00000016996; Down_stream
scaffold_1	3993952	A	W	121	199	50	24	ENSTRUG00000016996; Down_stream
scaffold_1	3993984	C	S	166	166	50	26	ENSTRUG00000016996; Down_stream
scaffold_1	3994217	T	Y	62	126	50	16	ENSTRUG00000016996; Down_stream	ENSTRUG00000017004; Up_stream
scaffold_1	3994355	T	A	48	48	50	7	ENSTRUG00000016996; Down_stream	ENSTRUG00000017004; Up_stream
scaffold_1	3994465	G	R	228	228	50	88	ENSTRUG00000016996; Down_stream	ENSTRUG00000017004; Up_stream
scaffold_1	3994530	A	R	113	113	50	116	ENSTRUG00000016996; Down_stream	ENSTRUG00000017004; Up_stream
scaffold_1	3994763	C	T	49	141	50	42	ENSTRUG00000017004; Up_stream
scaffold_1	3997926	T	G	57	57	50	10	ENSTRUG00000017004; Down_stream
scaffold_1	4001143	C	T	36	36	50	3	Inter
scaffold_1	4001549	G	T	42	42	50	5	Inter
scaffold_1	4001871	A	C	255	255	50	346	Inter
scaffold_1	4002192	C	Y	51	51	50	151	Inter
scaffold_1	4002684	A	W	116	228	50	61	ENSTRUG00000017006; Up_stream
scaffold_1	4002991	A	R	113	113	50	63	ENSTRUG00000017006; Up_stream
scaffold_1	4003818	A	R	32	32	50	5	ENSTRUG00000017006; Intron
scaffold_1	4007726	G	S	80	80	50	94	ENSTRUG00000017006; Exon
scaffold_1	4014064	T	Y	228	228	50	88	ENSTRUG00000017010; Exon
scaffold_1	4015110	C	Y	83	83	50	56	ENSTRUG00000017010; Exon
scaffold_1	4015209	C	S	228	228	50	36	ENSTRUG00000017010; Exon
scaffold_1	4016060	A	R	105	174	50	20	ENSTRUG00000017010; Exon
scaffold_1	4020889	T	W	88	88	50	79	ENSTRUG00000017010; Down_stream
scaffold_1	4036205	C	M	162	162	50	41	ENSTRUG00000017013; Up_stream
scaffold_1	4036404	G	A	87	87	50	20	ENSTRUG00000017013; Up_stream
scaffold_1	4041441	A	G	36	36	50	3	ENSTRUG00000017013; Exon
scaffold_1	4042237	C	Y	228	228	50	57	ENSTRUG00000017013; Exon
scaffold_1	4043617	G	R	228	228	50	86	ENSTRUG00000017013; Exon
scaffold_1	4043626	C	T	254	255	50	89	ENSTRUG00000017013; Exon
scaffold_1	4044026	A	T	42	42	50	5	ENSTRUG00000017013; Down_stream
scaffold_1	4044758	T	W	30	30	50	11	ENSTRUG00000017013; Down_stream
scaffold_1	4044760	C	T	60	60	50	11	ENSTRUG00000017013; Down_stream
scaffold_1	4044769	T	W	27	27	50	5	ENSTRUG00000017013; Down_stream
scaffold_1	4044773	T	W	21	21	50	5	ENSTRUG00000017013; Down_stream
scaffold_1	4044778	T	W	21	21	50	8	ENSTRUG00000017013; Down_stream
scaffold_1	4045114	T	R	23	32	50	38	Inter
scaffold_1	4045115	A	R	62	62	50	13	Inter
scaffold_1	4051689	A	R	79	79	50	195	ENSTRUG00000017017; Down_stream
scaffold_1	4051967	A	W	48	48	50	6	ENSTRUG00000017017; Down_stream	ENSTRUG00000017019; Up_stream
scaffold_1	4052078	T	W	218	218	50	28	ENSTRUG00000017017; Down_stream	ENSTRUG00000017019; Up_stream
scaffold_1	4052873	T	W	164	228	50	28	ENSTRUG00000017019; Exon
scaffold_1	4053373	A	R	41	152	50	33	ENSTRUG00000017019; Exon
scaffold_1	4053650	C	Y	41	41	50	22	ENSTRUG00000017019; Exon
scaffold_1	4053674	C	S	221	228	50	30	ENSTRUG00000017019; Exon
scaffold_1	4054977	T	K	22	76	50	11	ENSTRUG00000017019; Exon
scaffold_1	4055498	G	T	90	90	50	21	ENSTRUG00000017019; Exon
scaffold_1	4055507	C	T	102	102	50	25	ENSTRUG00000017019; Exon
scaffold_1	4056110	C	T	119	202	50	61	ENSTRUG00000017019; Exon
scaffold_1	4056768	A	G	23	75	50	18	ENSTRUG00000017019; Exon
scaffold_1	4056936	A	R	191	191	50	26	ENSTRUG00000017019; Exon
scaffold_1	4057409	T	C	45	45	50	6	ENSTRUG00000017019; Exon
scaffold_1	4057412	G	K	31	70	50	6	ENSTRUG00000017019; Exon
scaffold_1	4059027	T	Y	181	228	50	37	ENSTRUG00000017019; Exon
scaffold_1	4071008	A	G	54	54	50	9	ENSTRUG00000017025; Exon
scaffold_1	4071371	A	R	21	21	50	16	ENSTRUG00000017025; Exon
scaffold_1	4072003	T	K	31	31	50	4	ENSTRUG00000017025; Exon
scaffold_1	4072721	T	Y	63	90	50	7	ENSTRUG00000017025; Exon
scaffold_1	4075961	G	R	130	130	50	17	ENSTRUG00000017025; Down_stream
scaffold_1	4076145	A	G	78	78	50	17	ENSTRUG00000017025; Down_stream
scaffold_1	4076170	C	Y	27	27	50	5	ENSTRUG00000017025; Down_stream
scaffold_1	4076178	T	Y	31	36	50	4	ENSTRUG00000017025; Down_stream
scaffold_1	4076180	C	Y	20	59	50	6	ENSTRUG00000017025; Down_stream
scaffold_1	4076304	T	Y	169	228	50	21	ENSTRUG00000017025; Down_stream
scaffold_1	4076580	C	Y	173	198	50	20	ENSTRUG00000017025; Down_stream
scaffold_1	4076668	C	Y	62	62	50	11	ENSTRUG00000017025; Down_stream	ENSTRUG00000017029; Up_stream
scaffold_1	4076721	A	M	78	94	50	9	ENSTRUG00000017029; Up_stream
scaffold_1	4076960	C	M	87	100	50	9	ENSTRUG00000017029; Up_stream
scaffold_1	4077579	A	G	57	57	50	10	ENSTRUG00000017029; Up_stream
scaffold_1	4078676	G	R	78	78	50	11	ENSTRUG00000017029; Exon
scaffold_1	4078918	G	R	73	104	50	9	ENSTRUG00000017029; Exon
scaffold_1	4078935	C	Y	29	29	50	7	ENSTRUG00000017029; Exon
scaffold_1	4079204	C	S	29	29	50	10	ENSTRUG00000017029; Exon
scaffold_1	4083894	T	G	36	36	50	3	ENSTRUG00000017029; Intron
scaffold_1	4085251	A	R	109	109	50	14	ENSTRUG00000017029; Exon
scaffold_1	4085839	A	R	30	58	50	5	ENSTRUG00000017029; Intron
scaffold_1	4087470	C	Y	24	24	50	25	Inter
scaffold_1	4087974	A	C	36	36	50	3	Inter
scaffold_1	4088487	G	R	50	50	50	7	Inter
scaffold_1	4090565	C	T	39	39	50	4	ENSTRUG00000017031; Exon
scaffold_1	4091416	T	G	20	48	50	8	ENSTRUG00000017031; Exon
scaffold_1	4091721	C	T	48	48	50	7	ENSTRUG00000017031; Exon
scaffold_1	4107271	C	Y	23	23	50	8	ENSTRUG00000017036; Down_stream	ENSTRUG00000017038; Up_stream
scaffold_1	4120408	G	K	25	25	50	5	ENSTRUG00000017041; Exon
scaffold_1	4162288	C	Y	56	56	50	7	ENSTRUG00000017049; Up_stream
scaffold_1	4162785	G	R	95	117	50	9	ENSTRUG00000017049; Exon
scaffold_1	4163132	A	T	26	48	50	8	ENSTRUG00000017049; Exon
scaffold_1	4231494	A	G	36	36	50	3	ENSTRUG00000017069; Down_stream	ENSTRUG00000017072; Up_stream
scaffold_1	4233999	T	Y	78	136	50	14	ENSTRUG00000017072; Exon
scaffold_1	4244077	T	Y	161	161	50	21	ENSTRUG00000017087; Exon
scaffold_1	4244838	A	R	113	192	50	24	ENSTRUG00000017087; Exon
scaffold_1	4244916	C	Y	131	131	50	53	ENSTRUG00000017087; Down_stream
scaffold_1	4245098	A	R	94	205	50	35	ENSTRUG00000017087; Down_stream
scaffold_1	4245252	C	M	156	226	50	22	ENSTRUG00000017087; Down_stream	ENSTRUG00000017089; Up_stream
scaffold_1	4245339	G	K	108	108	50	29	ENSTRUG00000017087; Down_stream	ENSTRUG00000017089; Up_stream
scaffold_1	4245949	C	S	228	228	50	182	ENSTRUG00000017089; Up_stream
scaffold_1	4246294	C	Y	23	23	50	44	ENSTRUG00000017089; Exon
scaffold_1	4246675	C	Y	28	28	50	9	ENSTRUG00000017089; Exon
scaffold_1	4257823	G	R	67	68	50	8	ENSTRUG00000017094; Down_stream
scaffold_1	4263882	G	A	171	171	50	48	Inter
scaffold_1	4263983	C	M	48	48	50	32	Inter
scaffold_1	4271802	C	Y	91	91	50	10	ENSTRUG00000017096; Exon
scaffold_1	4280997	G	R	52	52	50	9	Inter
scaffold_1	4282309	T	K	78	123	50	10	Inter
scaffold_1	4282464	A	C	36	36	50	3	Inter
scaffold_1	4282524	G	A	39	39	50	4	Inter
scaffold_1	4282525	G	T	39	39	50	4	Inter
scaffold_1	4283269	A	R	121	121	50	36	ENSTRUG00000017098; Up_stream
scaffold_1	4283281	G	R	48	48	50	39	ENSTRUG00000017098; Up_stream
scaffold_1	4283597	A	W	172	217	50	23	ENSTRUG00000017098; Exon
scaffold_1	4284931	C	Y	95	150	50	14	ENSTRUG00000017098; Exon
scaffold_1	4285596	A	M	170	228	50	34	ENSTRUG00000017098; Exon
scaffold_1	4286122	T	Y	42	42	50	13	ENSTRUG00000017098; Exon
scaffold_1	4286500	A	R	165	228	50	22	ENSTRUG00000017098; Exon
scaffold_1	4286839	C	Y	70	70	50	16	ENSTRUG00000017098; Exon
scaffold_1	4286881	T	K	38	38	50	17	ENSTRUG00000017098; Exon
scaffold_1	4287984	C	Y	26	26	50	7	ENSTRUG00000017098; Exon
scaffold_1	4290309	G	R	36	81	50	9	ENSTRUG00000017098; Exon	ENSTRUG00000017105; Up_stream
scaffold_1	4290952	C	Y	21	21	50	5	ENSTRUG00000017098; Intron	ENSTRUG00000017105; Up_stream
scaffold_1	4291049	A	M	24	24	50	6	ENSTRUG00000017098; Intron	ENSTRUG00000017105; Up_stream
scaffold_1	4291166	A	M	26	26	50	4	ENSTRUG00000017098; Intron	ENSTRUG00000017105; Exon
scaffold_1	4291571	C	Y	97	97	50	11	ENSTRUG00000017098; Down_stream	ENSTRUG00000017105; Exon
scaffold_1	4293269	T	W	40	40	50	21	ENSTRUG00000017105; Exon
scaffold_1	4293492	G	R	86	86	50	9	ENSTRUG00000017105; Exon
scaffold_1	4293615	G	R	71	125	50	13	ENSTRUG00000017105; Exon
scaffold_1	4293974	C	M	41	41	50	12	ENSTRUG00000017105; Exon
scaffold_1	4294376	G	R	76	76	50	25	ENSTRUG00000017105; Exon
scaffold_1	4295061	C	Y	172	172	50	24	ENSTRUG00000017105; Exon
scaffold_1	4295299	G	R	228	228	50	52	ENSTRUG00000017105; Down_stream
scaffold_1	4295402	T	Y	20	20	50	12	ENSTRUG00000017105; Down_stream
scaffold_1	4296324	T	Y	108	108	50	42	Inter
scaffold_1	4299811	G	S	22	22	50	18	ENSTRUG00000017106; Exon
scaffold_1	4301921	T	W	75	132	50	15	Inter
scaffold_1	4302802	G	K	212	212	50	198	Inter
scaffold_1	4305088	A	R	20	20	50	4	ENSTRUG00000017107; Intron
scaffold_1	4305343	A	M	49	49	50	23	ENSTRUG00000017107; Intron
scaffold_1	4310895	G	T	96	96	50	23	ENSTRUG00000017107; Intron
scaffold_1	4311101	A	R	176	195	50	20	ENSTRUG00000017107; Intron
scaffold_1	4311730	C	Y	80	80	50	24	ENSTRUG00000017107; Intron
scaffold_1	4311742	A	G	56	120	50	33	ENSTRUG00000017107; Intron
scaffold_1	4312006	A	G	48	48	50	7	ENSTRUG00000017107; Intron
scaffold_1	4312056	A	G	184	184	50	52	ENSTRUG00000017107; Exon
scaffold_1	4312307	T	C	84	84	50	19	ENSTRUG00000017107; Intron
scaffold_1	4312736	T	Y	121	121	50	37	ENSTRUG00000017107; Intron
scaffold_1	4312890	C	Y	25	25	50	8	ENSTRUG00000017107; Intron
scaffold_1	4312899	G	R	29	29	50	7	ENSTRUG00000017107; Intron
scaffold_1	4334726	G	R	23	23	50	22	Inter
scaffold_1	4334990	A	M	54	54	50	9	Inter
scaffold_1	4335005	G	R	56	56	50	10	Inter
scaffold_1	4335257	T	Y	70	70	50	68	Inter
scaffold_1	4342146	C	Y	28	28	50	25	ENSTRUG00000017109; Up_stream
scaffold_1	4342303	G	R	59	59	50	8	ENSTRUG00000017109; Up_stream
scaffold_1	4342543	A	G	45	45	50	6	ENSTRUG00000017109; Up_stream
scaffold_1	4342859	T	Y	80	128	50	11	ENSTRUG00000017109; Exon
scaffold_1	4350681	T	Y	21	21	50	5	ENSTRUG00000017113; Exon
scaffold_1	4353987	C	Y	50	50	50	9	ENSTRUG00000017113; Exon
scaffold_1	4354251	C	T	60	60	50	11	ENSTRUG00000017113; Exon
scaffold_1	4354853	A	R	69	69	50	15	ENSTRUG00000017113; Exon
scaffold_1	4355072	C	M	81	177	50	30	ENSTRUG00000017113; Exon
scaffold_1	4355216	T	Y	171	228	50	23	ENSTRUG00000017113; Exon	ENSTRUG00000017115; Up_stream
scaffold_1	4355248	C	M	188	228	50	25	ENSTRUG00000017113; Exon	ENSTRUG00000017115; Up_stream
scaffold_1	4355575	C	Y	146	180	50	17	ENSTRUG00000017113; Down_stream	ENSTRUG00000017115; Up_stream
scaffold_1	4356504	C	G	36	36	50	3	ENSTRUG00000017115; Exon
scaffold_1	4366516	C	Y	91	91	50	12	ENSTRUG00000017117; Down_stream
scaffold_1	4367930	A	R	133	133	50	31	Inter
scaffold_1	4368067	G	S	228	228	50	596	ENSTRUG00000017120; Up_stream
scaffold_1	4368265	A	R	228	228	50	251	ENSTRUG00000017120; Up_stream
scaffold_1	4368502	C	Y	73	73	50	119	ENSTRUG00000017120; Up_stream
scaffold_1	4368627	G	K	48	48	50	96	ENSTRUG00000017120; Up_stream
scaffold_1	4369653	T	C	123	123	50	32	ENSTRUG00000017120; Exon
scaffold_1	4369873	C	Y	76	76	50	75	ENSTRUG00000017120; Exon
scaffold_1	4396319	C	Y	21	21	50	6	ENSTRUG00000017125; Intron
scaffold_1	4397626	T	Y	44	44	50	23	ENSTRUG00000017125; Down_stream	ENSTRUG00000017126; Up_stream
scaffold_1	4398156	A	R	228	228	50	132	ENSTRUG00000017125; Down_stream	ENSTRUG00000017126; Exon
scaffold_1	4402858	A	R	127	127	50	16	ENSTRUG00000017127; Down_stream
scaffold_1	4403381	G	R	127	127	50	16	ENSTRUG00000017127; Down_stream
scaffold_1	4403478	C	Y	145	145	50	22	ENSTRUG00000017127; Down_stream
scaffold_1	4403810	A	M	141	141	50	22	Inter
scaffold_1	4421238	A	G	188	255	50	149	ENSTRUG00000017131; Exon
scaffold_1	4424217	T	K	228	228	50	60	ENSTRUG00000017131; Exon
scaffold_1	4426366	A	G	255	255	50	6962	ENSTRUG00000017131; Down_stream	ENSTRUG00000017137; Up_stream
scaffold_1	4426501	A	G	255	255	50	6031	ENSTRUG00000017131; Down_stream	ENSTRUG00000017137; Up_stream
scaffold_1	4426502	C	Y	228	228	50	5785	ENSTRUG00000017131; Down_stream	ENSTRUG00000017137; Up_stream
scaffold_1	4426745	C	Y	228	228	50	2053	ENSTRUG00000017137; Up_stream
scaffold_1	4426870	G	R	228	228	50	2200	ENSTRUG00000017137; Exon
scaffold_1	4427811	G	R	30	30	50	6	ENSTRUG00000017137; Intron
scaffold_1	4428596	T	C	255	255	50	647	ENSTRUG00000017137; Exon
scaffold_1	4428635	A	R	228	228	50	579	ENSTRUG00000017137; Exon
scaffold_1	4429624	G	T	255	255	50	693	ENSTRUG00000017137; Exon
scaffold_1	4432060	C	T	255	255	50	545	ENSTRUG00000017137; Exon
scaffold_1	4433133	A	R	61	63	50	6	ENSTRUG00000017137; Intron
scaffold_1	4433298	A	G	39	39	50	4	ENSTRUG00000017137; Intron
scaffold_1	4433313	T	A	42	42	50	5	ENSTRUG00000017137; Intron
scaffold_1	4433612	C	Y	228	228	50	479	ENSTRUG00000017137; Exon
scaffold_1	4434128	C	T	255	255	50	315	ENSTRUG00000017137; Exon
scaffold_1	4434752	G	R	228	228	50	370	ENSTRUG00000017137; Exon
scaffold_1	4434987	A	W	228	228	50	374	ENSTRUG00000017137; Exon
scaffold_1	4434993	G	R	228	228	50	370	ENSTRUG00000017137; Exon
scaffold_1	4437669	C	G	255	255	50	416	ENSTRUG00000017137; Exon
scaffold_1	4438623	A	R	25	34	50	4	ENSTRUG00000017137; Intron
scaffold_1	4440249	G	A	255	255	50	397	ENSTRUG00000017137; Exon
scaffold_1	4440697	G	R	227	227	50	414	ENSTRUG00000017137; Exon
scaffold_1	4441129	A	G	255	255	50	319	ENSTRUG00000017137; Exon
scaffold_1	4441678	G	R	228	228	50	363	ENSTRUG00000017137; Exon
scaffold_1	4453444	T	C	255	255	50	88	ENSTRUG00000017153; Exon
scaffold_1	4458122	C	Y	93	93	50	16	Inter
scaffold_1	4458145	T	Y	23	23	50	12	Inter
scaffold_1	4463468	T	C	45	45	50	6	ENSTRUG00000017155; Exon
scaffold_1	4491703	C	Y	56	98	50	8	ENSTRUG00000017160; Exon
scaffold_1	4492812	T	C	42	42	50	5	ENSTRUG00000017160; Intron
scaffold_1	4493535	C	M	48	114	50	17	ENSTRUG00000017160; Intron
scaffold_1	4499730	C	Y	33	60	50	5	ENSTRUG00000017160; Exon
scaffold_1	4501241	C	T	60	60	50	11	ENSTRUG00000017160; Exon
scaffold_1	4505670	C	Y	25	25	50	8	ENSTRUG00000017160; Exon
scaffold_1	4506350	G	R	132	132	50	17	ENSTRUG00000017160; Exon
scaffold_1	4506820	G	S	163	225	50	21	ENSTRUG00000017160; Exon
scaffold_1	4506856	T	C	24	87	50	22	ENSTRUG00000017160; Exon
scaffold_1	4508017	C	Y	132	132	50	15	ENSTRUG00000017160; Down_stream
scaffold_1	4508395	C	Y	151	151	50	53	ENSTRUG00000017160; Down_stream	ENSTRUG00000017173; Up_stream
scaffold_1	4508549	T	W	207	207	50	37	ENSTRUG00000017160; Down_stream	ENSTRUG00000017173; Up_stream
scaffold_1	4508706	C	Y	175	175	50	208	ENSTRUG00000017160; Down_stream	ENSTRUG00000017173; Up_stream
scaffold_1	4508773	G	A	35	66	50	14	ENSTRUG00000017160; Down_stream	ENSTRUG00000017173; Up_stream
scaffold_1	4508865	G	K	24	24	50	4	ENSTRUG00000017173; Up_stream
scaffold_1	4509395	T	K	94	94	50	33	ENSTRUG00000017173; Intron
scaffold_1	4509472	G	R	192	192	50	34	ENSTRUG00000017173; Intron
scaffold_1	4509667	C	A	36	36	50	3	ENSTRUG00000017173; Intron
scaffold_1	4510670	G	R	96	96	50	29	ENSTRUG00000017173; Exon
scaffold_1	4511251	C	S	123	123	50	30	ENSTRUG00000017173; Exon
scaffold_1	4511326	C	S	167	167	50	23	ENSTRUG00000017173; Exon
scaffold_1	4511377	G	R	39	39	50	19	ENSTRUG00000017173; Exon
scaffold_1	4512359	C	Y	153	153	50	37	ENSTRUG00000017173; Exon
scaffold_1	4557021	A	T	23	48	50	8	ENSTRUG00000017174; Exon
scaffold_1	4560988	T	G	42	42	50	5	ENSTRUG00000017174; Exon
scaffold_1	4572008	C	Y	59	89	50	7	ENSTRUG00000017174; Exon
scaffold_1	4572715	C	Y	56	56	50	10	ENSTRUG00000017174; Exon
scaffold_1	4574783	A	M	92	92	50	12	ENSTRUG00000017174; Exon
scaffold_1	4575296	C	Y	90	90	50	10	ENSTRUG00000017174; Exon
scaffold_1	4579255	G	R	120	120	50	13	ENSTRUG00000017181; Exon
scaffold_1	4579877	G	T	36	36	50	3	ENSTRUG00000017181; Intron
scaffold_1	4580211	C	M	32	36	50	4	ENSTRUG00000017181; Exon
scaffold_1	4584612	C	G	42	42	50	5	ENSTRUG00000017181; Down_stream
scaffold_1	4587225	T	W	23	23	50	8	ENSTRUG00000017182; Intron
scaffold_1	4587690	C	Y	48	99	50	11	ENSTRUG00000017182; Intron
scaffold_1	4613507	A	R	126	126	50	64	Inter
scaffold_1	4614458	A	M	228	228	50	112	ENSTRUG00000019443; Up_stream
scaffold_1	4615039	T	K	29	29	50	16	ENSTRUG00000019443; Down_stream	ENSTRUG00000017183; Up_stream
scaffold_1	4617731	G	S	36	36	50	4	ENSTRUG00000017183; Intron
scaffold_1	4620479	G	R	228	228	50	47	ENSTRUG00000017184; Up_stream
scaffold_1	4620974	T	K	120	120	50	17	ENSTRUG00000017184; Up_stream
scaffold_1	4621014	A	W	130	130	50	25	ENSTRUG00000017184; Up_stream
scaffold_1	4621667	A	R	138	138	50	28	ENSTRUG00000017184; Exon
scaffold_1	4625854	A	R	97	163	50	19	ENSTRUG00000017185; Exon
scaffold_1	4627682	T	W	29	29	50	23	ENSTRUG00000017185; Down_stream
scaffold_1	4627726	C	T	48	48	50	7	ENSTRUG00000017185; Down_stream
scaffold_1	4630160	C	G	26	109	50	30	ENSTRUG00000017187; Up_stream
scaffold_1	4630246	G	R	166	166	50	30	ENSTRUG00000017187; Up_stream
scaffold_1	4641085	A	M	46	46	50	12	ENSTRUG00000017189; Exon
scaffold_1	4644386	T	Y	62	62	50	25	ENSTRUG00000017189; Exon
scaffold_1	4644892	C	G	96	96	50	23	ENSTRUG00000017189; Intron
scaffold_1	4645705	A	R	199	199	50	99	ENSTRUG00000017189; Exon
scaffold_1	4646365	C	M	29	47	50	11	ENSTRUG00000017189; Down_stream
scaffold_1	4646366	T	W	40	43	50	5	ENSTRUG00000017189; Down_stream
scaffold_1	4646525	G	S	123	123	50	13	ENSTRUG00000017189; Down_stream
scaffold_1	4646528	C	Y	99	99	50	14	ENSTRUG00000017189; Down_stream
scaffold_1	4676951	A	T	36	36	50	3	ENSTRUG00000017190; Down_stream
scaffold_1	5123747	T	C	36	36	50	3	ENSTRUG00000017193; Down_stream
scaffold_1	5134793	T	A	48	48	50	7	ENSTRUG00000017194; Intron
scaffold_1	5134794	T	C	48	48	50	7	ENSTRUG00000017194; Intron
scaffold_1	5137612	T	Y	30	36	50	4	ENSTRUG00000017194; Intron
scaffold_1	5138000	G	S	68	140	50	20	ENSTRUG00000017194; Exon
scaffold_1	5138295	G	R	74	125	50	12	ENSTRUG00000017194; Exon
scaffold_1	5224536	C	S	27	27	50	9	Inter
scaffold_1	5324071	T	W	33	57	50	5	Inter
scaffold_1	5366692	A	R	31	35	50	4	ENSTRUG00000017196; Exon
scaffold_1	5366716	A	M	31	31	50	5	ENSTRUG00000017196; Exon
scaffold_1	5525062	A	C	45	45	50	6	ENSTRUG00000017197; Exon
scaffold_1	5525082	C	A	42	42	50	5	ENSTRUG00000017197; Exon
scaffold_1	5525597	A	G	45	45	50	6	ENSTRUG00000017197; Exon
scaffold_1	5526109	T	G	36	36	50	3	ENSTRUG00000017197; Exon
scaffold_1	5527957	A	W	67	67	50	18	Inter
scaffold_1	5528390	T	Y	65	65	50	12	ENSTRUG00000017198; Up_stream
scaffold_1	5529031	T	W	89	89	50	24	ENSTRUG00000017198; Up_stream
scaffold_1	5533558	C	S	196	196	50	53	ENSTRUG00000017198; Down_stream
scaffold_1	5533581	T	A	87	123	50	33	ENSTRUG00000017198; Down_stream
scaffold_1	5533954	C	Y	36	36	50	5	ENSTRUG00000017198; Down_stream	ENSTRUG00000017201; Up_stream
scaffold_1	5534138	A	M	80	80	50	14	ENSTRUG00000017201; Up_stream
scaffold_1	5534150	C	Y	38	38	50	14	ENSTRUG00000017201; Up_stream
scaffold_1	5534766	T	A	36	36	50	3	ENSTRUG00000017201; Up_stream
scaffold_1	5534770	T	A	36	36	50	3	ENSTRUG00000017201; Up_stream
scaffold_1	5536379	T	Y	144	172	50	20	ENSTRUG00000017201; Exon
scaffold_1	5537259	C	S	68	81	50	9	ENSTRUG00000017201; Exon
scaffold_1	5537378	A	R	25	25	50	7	ENSTRUG00000017201; Exon
scaffold_1	5538456	G	A	22	54	50	10	ENSTRUG00000017203; Intron
scaffold_1	5538830	A	T	23	39	50	5	ENSTRUG00000017203; Intron
scaffold_1	5539122	G	R	47	47	50	20	ENSTRUG00000017203; Intron
scaffold_1	5539940	C	M	23	58	50	5	ENSTRUG00000017203; Exon
scaffold_1	5544334	G	A	60	60	50	11	ENSTRUG00000017207; Up_stream
scaffold_1	5549480	C	Y	201	201	50	32	ENSTRUG00000017207; Exon
scaffold_1	5549968	C	A	84	120	50	32	ENSTRUG00000017207; Exon
scaffold_1	5552737	G	T	72	72	50	15	ENSTRUG00000017211; Intron
scaffold_1	5552819	A	W	228	228	50	127	ENSTRUG00000017211; Intron
scaffold_1	5553060	T	C	133	255	50	180	ENSTRUG00000017211; Intron
scaffold_1	5554892	G	R	228	228	50	82	ENSTRUG00000017211; Exon
scaffold_1	5555173	G	R	228	228	50	104	ENSTRUG00000017211; Exon
scaffold_1	5555249	C	S	228	228	50	132	ENSTRUG00000017211; Exon
scaffold_1	5555478	C	S	228	228	50	167	ENSTRUG00000017211; Exon
scaffold_1	5555524	T	C	255	255	50	142	ENSTRUG00000017211; Exon
scaffold_1	5555995	G	R	228	228	50	139	ENSTRUG00000017211; Exon
scaffold_1	5556707	T	Y	65	65	50	266	ENSTRUG00000017211; Down_stream
scaffold_1	5556970	A	M	175	175	50	260	ENSTRUG00000017211; Down_stream	ENSTRUG00000017214; Up_stream
scaffold_1	5557129	A	R	39	39	50	472	ENSTRUG00000017211; Down_stream	ENSTRUG00000017214; Up_stream
scaffold_1	5557132	T	K	151	151	50	493	ENSTRUG00000017211; Down_stream	ENSTRUG00000017214; Up_stream
scaffold_1	5557160	T	C	103	255	50	668	ENSTRUG00000017211; Down_stream	ENSTRUG00000017214; Up_stream
scaffold_1	5557286	C	M	62	148	50	244	ENSTRUG00000017211; Down_stream	ENSTRUG00000017214; Up_stream
scaffold_1	5557287	G	R	36	36	50	118	ENSTRUG00000017211; Down_stream	ENSTRUG00000017214; Up_stream
scaffold_1	5557289	G	R	135	151	50	25	ENSTRUG00000017211; Down_stream	ENSTRUG00000017214; Up_stream
scaffold_1	5557637	T	K	139	166	50	32	ENSTRUG00000017214; Up_stream
scaffold_1	5564603	C	M	88	88	50	25	ENSTRUG00000017215; Intron
scaffold_1	5565570	C	T	39	39	50	4	ENSTRUG00000017215; Exon
scaffold_1	5568950	G	K	29	29	50	26	ENSTRUG00000017215; Down_stream
scaffold_1	5570016	A	R	35	39	50	5	ENSTRUG00000017216; Up_stream
scaffold_1	5570382	G	A	48	48	50	7	ENSTRUG00000017216; Up_stream
scaffold_1	5576385	C	Y	72	97	50	10	ENSTRUG00000017217; Exon
scaffold_1	5578256	A	W	49	49	50	8	ENSTRUG00000017217; Exon
scaffold_1	5579067	G	R	21	21	50	8	ENSTRUG00000017217; Down_stream
scaffold_1	5579193	G	R	86	86	50	16	ENSTRUG00000017217; Down_stream
scaffold_1	5591357	T	Y	26	26	50	4	ENSTRUG00000017219; Down_stream
scaffold_1	5591726	C	Y	228	228	50	83	Inter
scaffold_1	5592029	C	T	123	123	50	32	ENSTRUG00000017220; Up_stream
scaffold_1	5593241	T	Y	118	118	50	12	ENSTRUG00000017220; Exon
scaffold_1	5594416	A	G	69	69	50	14	ENSTRUG00000017220; Exon
scaffold_1	5602572	C	G	36	36	50	7	ENSTRUG00000017221; Up_stream
scaffold_1	5602774	C	Y	135	195	50	18	ENSTRUG00000017221; Up_stream
scaffold_1	5602976	G	A	69	69	50	14	ENSTRUG00000017221; Up_stream
scaffold_1	5603470	T	C	72	72	50	15	ENSTRUG00000017221; Exon
scaffold_1	5604329	T	Y	31	78	50	20	ENSTRUG00000017221; Exon
scaffold_1	5604943	G	R	50	50	50	10	ENSTRUG00000017221; Exon
scaffold_1	5606519	A	G	39	39	50	4	ENSTRUG00000017221; Exon
scaffold_1	5608722	A	M	47	47	50	43	Inter
scaffold_1	5608869	T	Y	27	27	50	43	Inter
scaffold_1	5609339	A	W	60	108	50	11	Inter
scaffold_1	5610279	T	C	36	36	50	3	ENSTRUG00000017222; Up_stream
scaffold_1	5610392	A	R	47	104	50	14	ENSTRUG00000017222; Up_stream
scaffold_1	5610401	G	R	35	77	50	8	ENSTRUG00000017222; Up_stream
scaffold_1	5610507	G	R	48	65	50	6	ENSTRUG00000017222; Up_stream
scaffold_1	5611143	A	R	72	138	50	18	ENSTRUG00000017222; Up_stream
scaffold_1	5611942	A	R	97	97	50	10	ENSTRUG00000017222; Exon
scaffold_1	5614278	G	A	36	36	50	3	ENSTRUG00000017222; Exon
scaffold_1	5639032	C	T	36	36	50	3	ENSTRUG00000017223; Exon
scaffold_1	5639934	T	C	39	39	50	4	ENSTRUG00000017223; Exon
scaffold_1	5641297	C	M	38	38	50	4	ENSTRUG00000017223; Exon
scaffold_1	5642294	C	Y	25	25	50	6	ENSTRUG00000017223; Exon
scaffold_1	5646209	A	M	31	31	50	4	ENSTRUG00000017223; Exon
scaffold_1	5646701	A	G	42	42	50	5	ENSTRUG00000017223; Exon
scaffold_1	5647853	T	K	53	53	50	8	ENSTRUG00000017223; Down_stream
scaffold_1	5647904	A	C	42	42	50	5	ENSTRUG00000017223; Down_stream
scaffold_1	5648357	A	R	189	189	50	28	ENSTRUG00000017223; Down_stream
scaffold_1	5649381	A	W	35	35	50	24	ENSTRUG00000017224; Up_stream
scaffold_1	5649412	A	G	99	99	50	24	ENSTRUG00000017224; Up_stream
scaffold_1	5657169	T	Y	84	151	50	19	ENSTRUG00000017227; Up_stream
scaffold_1	5658083	A	R	36	87	50	12	ENSTRUG00000017227; Exon
scaffold_1	5658125	G	C	21	51	50	9	ENSTRUG00000017227; Exon
scaffold_1	5659007	G	R	31	31	50	11	ENSTRUG00000017227; Exon
scaffold_1	5659040	G	R	81	81	50	10	ENSTRUG00000017227; Exon
scaffold_1	5659934	A	R	40	63	50	6	ENSTRUG00000017227; Exon
scaffold_1	5664694	C	Y	83	89	50	10	ENSTRUG00000017228; Exon
scaffold_1	5664724	C	Y	22	22	50	9	ENSTRUG00000017228; Exon
scaffold_1	5665505	G	K	98	98	50	10	ENSTRUG00000017228; Exon
scaffold_1	5665580	A	G	69	69	50	14	ENSTRUG00000017228; Exon
scaffold_1	5666637	C	Y	152	168	50	17	ENSTRUG00000017228; Down_stream	ENSTRUG00000017229; Up_stream
scaffold_1	5667239	A	G	63	63	50	12	ENSTRUG00000017229; Exon
scaffold_1	5668032	G	R	26	26	50	5	ENSTRUG00000017229; Intron	ENSTRUG00000017230; Up_stream
scaffold_1	5668823	C	Y	86	89	50	10	ENSTRUG00000017229; Down_stream	ENSTRUG00000017230; Up_stream
scaffold_1	5669119	T	K	37	88	50	11	ENSTRUG00000017229; Down_stream	ENSTRUG00000017230; Exon
scaffold_1	5669680	C	A	45	45	50	6	ENSTRUG00000017230; Down_stream	ENSTRUG00000017231; Up_stream
scaffold_1	5669752	A	M	27	102	50	19	ENSTRUG00000017230; Down_stream	ENSTRUG00000017231; Up_stream
scaffold_1	5671654	G	K	228	228	50	78	ENSTRUG00000017231; Exon
scaffold_1	5671758	T	C	144	208	50	62	ENSTRUG00000017231; Down_stream
scaffold_1	5671780	T	C	137	175	50	50	ENSTRUG00000017231; Down_stream
scaffold_1	5673456	G	R	31	70	50	6	Inter
scaffold_1	5673714	G	A	39	39	50	4	Inter
scaffold_1	5675218	A	G	57	57	50	10	ENSTRUG00000017232; Up_stream
scaffold_1	5675431	C	S	100	138	50	17	ENSTRUG00000017232; Exon
scaffold_1	5718941	T	Y	28	70	50	7	ENSTRUG00000017234; Exon
scaffold_1	5739354	C	T	51	51	50	8	ENSTRUG00000017234; Exon
scaffold_1	5757907	G	A	36	36	50	3	Inter
scaffold_1	5758627	C	T	36	36	50	3	Inter
scaffold_1	5770516	G	K	44	95	50	11	Inter
scaffold_1	5770528	T	C	60	60	50	11	Inter
scaffold_1	5770700	C	Y	53	122	50	18	Inter
scaffold_1	5777526	G	A	36	36	50	3	Inter
scaffold_1	5779025	T	C	36	36	50	3	ENSTRUG00000017235; Up_stream
scaffold_1	5779657	G	R	29	29	50	5	ENSTRUG00000017235; Exon
scaffold_1	5929137	C	S	43	60	50	6	ENSTRUG00000017236; Exon
scaffold_1	5929525	A	R	51	93	50	8	ENSTRUG00000017236; Down_stream
scaffold_1	5930939	A	G	39	39	50	4	Inter
scaffold_1	5932523	A	G	57	57	50	10	Inter
scaffold_1	5932562	A	G	39	39	50	4	Inter
scaffold_1	5932650	T	Y	41	41	50	7	Inter
scaffold_1	5933403	A	R	38	38	50	6	Inter
scaffold_1	5934839	T	C	42	42	50	5	Inter
scaffold_1	5935742	T	Y	44	44	50	21	ENSTRUG00000017237; Up_stream
scaffold_1	5936043	T	C	255	255	50	335	ENSTRUG00000017237; Up_stream
scaffold_1	5936872	C	Y	139	139	50	403	ENSTRUG00000017237; Exon
scaffold_1	5949347	C	T	39	39	50	4	Inter
scaffold_1	5949367	G	A	39	39	50	4	Inter
scaffold_1	5949402	T	C	36	36	50	3	Inter
scaffold_1	5949550	G	T	63	63	50	12	ENSTRUG00000017239; Up_stream
scaffold_1	5949663	T	C	42	42	50	5	ENSTRUG00000017239; Up_stream
scaffold_1	5950245	T	C	51	51	50	8	ENSTRUG00000017239; Up_stream
scaffold_1	5950344	G	C	63	63	50	12	ENSTRUG00000017239; Up_stream
scaffold_1	5950515	T	C	75	75	50	16	ENSTRUG00000017239; Intron
scaffold_1	5950729	C	T	36	36	50	3	ENSTRUG00000017239; Intron
scaffold_1	5950732	T	C	36	36	50	3	ENSTRUG00000017239; Intron
scaffold_1	5951503	A	G	48	48	50	7	ENSTRUG00000017239; Intron
scaffold_1	5952192	C	S	110	126	50	12	ENSTRUG00000017239; Down_stream
scaffold_1	5952771	C	Y	63	63	50	11	ENSTRUG00000017239; Down_stream
scaffold_1	5954757	G	A	39	39	50	4	ENSTRUG00000017240; Exon
scaffold_1	5995503	T	G	51	51	50	8	ENSTRUG00000017241; Down_stream
scaffold_1	5995931	T	C	36	36	50	3	ENSTRUG00000017241; Down_stream
scaffold_1	5996989	G	R	228	228	50	145	Inter
scaffold_1	6002046	G	A	36	36	50	3	ENSTRUG00000017242; Down_stream
scaffold_1	6035690	C	Y	46	46	50	14	ENSTRUG00000017245; Exon
scaffold_1	6036154	A	R	20	20	50	14	ENSTRUG00000017245; Exon
scaffold_1	6038513	T	Y	46	46	50	13	ENSTRUG00000017245; Exon
scaffold_1	6039329	A	G	153	153	50	42	ENSTRUG00000017245; Down_stream
scaffold_1	6051711	G	A	42	42	50	5	Inter
scaffold_1	6055061	T	Y	57	57	50	14	Inter
scaffold_1	6055062	G	K	49	49	50	16	Inter
scaffold_1	6055286	G	R	228	228	50	240	Inter
scaffold_1	6056407	C	S	228	228	50	67	Inter
scaffold_1	6058847	T	G	42	42	50	5	Inter
scaffold_1	6062330	A	G	253	253	50	75	ENSTRUG00000017246; Exon
scaffold_1	6065289	T	W	145	145	50	54	ENSTRUG00000017246; Exon
scaffold_1	6065345	C	G	123	123	50	32	ENSTRUG00000017246; Exon
scaffold_1	6065886	T	C	99	99	50	24	ENSTRUG00000017246; Exon
scaffold_1	6068886	C	Y	166	166	50	25	ENSTRUG00000017246; Down_stream
scaffold_1	6069328	C	A	41	72	50	16	ENSTRUG00000017246; Down_stream
scaffold_1	6069375	A	R	82	143	50	16	ENSTRUG00000017246; Down_stream
scaffold_1	6069594	T	Y	228	228	50	65	ENSTRUG00000017246; Down_stream
scaffold_1	6069670	T	C	36	36	50	3	ENSTRUG00000017246; Down_stream
scaffold_1	6071396	T	Y	60	60	50	33	Inter
scaffold_1	6072177	G	R	228	228	50	48	Inter
scaffold_1	6072438	C	M	228	228	50	41	Inter
scaffold_1	6072651	T	Y	228	228	50	137	Inter
scaffold_1	6072653	A	W	228	228	50	136	Inter
scaffold_1	6073031	T	W	41	41	50	6	Inter
scaffold_1	6073032	G	R	37	37	50	6	Inter
scaffold_1	6073961	G	T	84	84	50	19	ENSTRUG00000017247; Up_stream
scaffold_1	6083165	A	W	218	218	50	27	ENSTRUG00000017247; Exon
scaffold_1	6083436	A	R	104	104	50	28	ENSTRUG00000017247; Exon
scaffold_1	6083918	T	Y	27	27	50	6	ENSTRUG00000017247; Down_stream
scaffold_1	6085118	G	R	228	228	50	85	Inter
scaffold_1	6085190	T	Y	207	207	50	144	Inter
scaffold_1	6085543	C	Y	93	93	50	38	ENSTRUG00000017248; Up_stream
scaffold_1	6085851	T	C	141	141	50	38	ENSTRUG00000017248; Up_stream
scaffold_1	6085910	T	W	78	78	50	12	ENSTRUG00000017248; Up_stream
scaffold_1	6086104	A	M	94	120	50	13	ENSTRUG00000017248; Up_stream
scaffold_1	6090204	C	Y	26	30	50	4	ENSTRUG00000017248; Down_stream
scaffold_1	6091798	A	W	30	30	50	19	ENSTRUG00000017249; Up_stream
scaffold_1	6091933	A	M	122	122	50	161	ENSTRUG00000017249; Exon
scaffold_1	6102592	G	R	215	228	50	31	ENSTRUG00000017249; Exon
scaffold_1	6102654	C	Y	51	177	50	40	ENSTRUG00000017249; Exon
scaffold_1	6104486	A	W	30	30	50	4	ENSTRUG00000017249; Intron
scaffold_1	6104487	A	W	32	32	50	4	ENSTRUG00000017249; Intron
scaffold_1	6104685	T	Y	53	125	50	21	ENSTRUG00000017249; Exon	ENSTRUG00000017250; Up_stream
scaffold_1	6107154	T	G	114	114	50	29	ENSTRUG00000017249; Down_stream	ENSTRUG00000017250; Down_stream	ENSTRUG00000017251; Up_stream
scaffold_1	6110534	A	Y	32	90	50	32	ENSTRUG00000017251; Intron
scaffold_1	6110807	A	W	125	125	50	56	ENSTRUG00000017251; Intron
scaffold_1	6111368	G	K	22	22	50	21	ENSTRUG00000017251; Down_stream
scaffold_1	6111419	A	R	47	47	50	26	ENSTRUG00000017251; Down_stream
scaffold_1	6111505	C	S	44	44	50	14	ENSTRUG00000017251; Down_stream
scaffold_1	6111955	G	R	26	26	50	5	ENSTRUG00000017251; Down_stream
scaffold_1	6112337	A	R	60	60	50	6	ENSTRUG00000017251; Down_stream
scaffold_1	6112405	C	Y	84	84	50	15	Inter
scaffold_1	6112413	G	R	131	131	50	21	Inter
scaffold_1	6112630	T	W	26	68	50	7	Inter
scaffold_1	6112651	A	W	24	24	50	5	Inter
scaffold_1	6112652	A	W	26	26	50	5	Inter
scaffold_1	6112896	G	K	52	52	50	9	Inter
scaffold_1	6114741	C	Y	48	48	50	9	ENSTRUG00000017252; Up_stream
scaffold_1	6115092	C	M	23	23	50	9	ENSTRUG00000017252; Up_stream
scaffold_1	6143434	A	T	36	36	50	3	Inter
scaffold_1	6210706	G	A	39	39	50	4	ENSTRUG00000017253; Intron
scaffold_1	6210871	C	T	39	39	50	4	ENSTRUG00000017253; Down_stream
scaffold_1	6231054	G	K	38	86	50	10	ENSTRUG00000017254; Exon
scaffold_1	6233335	C	A	40	57	50	11	ENSTRUG00000017254; Exon
scaffold_1	6234655	A	M	53	125	50	19	ENSTRUG00000017254; Down_stream	ENSTRUG00000017255; Up_stream
scaffold_1	6234784	G	R	35	35	50	26	ENSTRUG00000017254; Down_stream	ENSTRUG00000017255; Up_stream
scaffold_1	6235215	A	M	134	191	50	17	ENSTRUG00000017254; Down_stream	ENSTRUG00000017255; Up_stream
scaffold_1	6235216	A	W	128	186	50	17	ENSTRUG00000017254; Down_stream	ENSTRUG00000017255; Up_stream
scaffold_1	6235286	G	A	84	84	50	19	ENSTRUG00000017254; Down_stream	ENSTRUG00000017255; Up_stream
scaffold_1	6235314	G	R	108	108	50	26	ENSTRUG00000017254; Down_stream	ENSTRUG00000017255; Up_stream
scaffold_1	6235512	C	Y	141	141	50	28	ENSTRUG00000017255; Exon
scaffold_1	6236541	T	Y	113	113	50	17	ENSTRUG00000017255; Exon
scaffold_1	6237035	G	R	82	82	50	10	ENSTRUG00000017255; Exon
scaffold_1	6237352	G	R	92	92	50	11	ENSTRUG00000017255; Exon
scaffold_1	6239628	T	K	48	96	50	10	ENSTRUG00000017255; Down_stream
scaffold_1	6239636	T	Y	57	57	50	20	ENSTRUG00000017255; Down_stream
scaffold_1	6239796	A	M	132	132	50	45	ENSTRUG00000017255; Down_stream
scaffold_1	6296481	G	A	42	42	50	5	ENSTRUG00000017256; Exon
scaffold_1	6297474	G	K	32	32	50	7	ENSTRUG00000017256; Exon
scaffold_1	6297853	G	R	32	33	50	4	ENSTRUG00000017256; Exon
scaffold_1	6301006	A	R	21	21	50	11	ENSTRUG00000017256; Exon
scaffold_1	6301029	A	R	44	87	50	8	ENSTRUG00000017256; Exon
scaffold_1	6301047	A	R	31	70	50	6	ENSTRUG00000017256; Exon
scaffold_1	6301339	A	C	45	45	50	6	ENSTRUG00000017256; Exon
scaffold_1	6301360	A	G	39	39	50	4	ENSTRUG00000017256; Exon
scaffold_1	6302845	A	G	48	48	50	7	ENSTRUG00000017256; Exon
scaffold_1	6303354	C	M	24	24	50	13	ENSTRUG00000017256; Intron
scaffold_1	6304027	A	R	58	59	50	6	ENSTRUG00000017256; Exon
scaffold_1	6304661	T	Y	25	25	50	6	ENSTRUG00000017256; Exon
scaffold_1	6308120	A	R	119	154	50	14	Inter
scaffold_1	6308514	G	R	47	89	50	8	Inter
scaffold_1	6308625	G	R	57	57	50	11	Inter
scaffold_1	6308667	A	R	20	20	50	9	Inter
scaffold_1	6310302	T	C	181	181	50	51	ENSTRUG00000017257; Up_stream
scaffold_1	6316589	T	C	93	93	50	22	ENSTRUG00000017257; Down_stream
scaffold_1	6317335	C	Y	49	94	50	9	ENSTRUG00000017257; Down_stream
scaffold_1	6317456	G	K	30	30	50	8	ENSTRUG00000017257; Down_stream	ENSTRUG00000017258; Up_stream
scaffold_1	6317461	A	M	30	30	50	8	ENSTRUG00000017257; Down_stream	ENSTRUG00000017258; Up_stream
scaffold_1	6318100	G	R	228	228	50	1004	ENSTRUG00000017258; Up_stream
scaffold_1	6318113	T	K	228	228	50	632	ENSTRUG00000017258; Up_stream
scaffold_1	6318324	G	R	228	228	50	98	ENSTRUG00000017258; Up_stream
scaffold_1	6321333	A	W	228	228	50	131	ENSTRUG00000017258; Exon
scaffold_1	6343754	A	W	45	66	50	11	ENSTRUG00000017260; Up_stream
scaffold_1	6343755	G	S	37	37	50	21	ENSTRUG00000017260; Up_stream
scaffold_1	6343983	T	Y	228	228	50	107	ENSTRUG00000017260; Exon
scaffold_1	6344006	A	G	255	255	50	115	ENSTRUG00000017260; Exon
scaffold_1	6344567	C	Y	228	228	50	83	ENSTRUG00000017260; Exon
scaffold_1	6348239	G	A	45	45	50	6	ENSTRUG00000017260; Intron
scaffold_1	6354026	T	Y	30	30	50	5	Inter
scaffold_1	6354389	G	K	204	228	50	55	Inter
scaffold_1	6354573	A	W	191	218	50	62	Inter
scaffold_1	6354574	G	S	192	215	50	62	Inter
scaffold_1	6359811	C	M	123	123	50	23	ENSTRUG00000017261; Up_stream
scaffold_1	6359960	G	A	75	75	50	16	ENSTRUG00000017261; Up_stream
scaffold_1	6360296	C	T	60	60	50	11	ENSTRUG00000017261; Exon
scaffold_1	6360763	A	R	49	49	50	9	ENSTRUG00000017261; Exon
scaffold_1	6360904	T	C	54	54	50	9	ENSTRUG00000017261; Exon
scaffold_1	6360910	C	M	76	112	50	9	ENSTRUG00000017261; Exon
scaffold_1	6361981	A	R	48	48	50	8	ENSTRUG00000017261; Exon
scaffold_1	6371846	T	G	86	255	50	201	Inter
scaffold_1	6371855	T	W	228	228	50	229	Inter
scaffold_1	6372219	G	A	115	213	50	75	Inter
scaffold_1	6372553	T	C	153	153	50	42	ENSTRUG00000017263; Up_stream
scaffold_1	6373206	T	Y	56	56	50	13	ENSTRUG00000017263; Up_stream
scaffold_1	6373208	T	Y	117	117	50	15	ENSTRUG00000017263; Up_stream
scaffold_1	6373336	G	R	228	228	50	76	ENSTRUG00000017263; Exon
scaffold_1	6374335	A	R	228	228	50	76	ENSTRUG00000017263; Exon
scaffold_1	6374365	C	M	172	228	50	51	ENSTRUG00000017263; Exon
scaffold_1	6374805	T	Y	199	199	50	21	ENSTRUG00000017263; Exon
scaffold_1	6376949	T	W	125	228	50	56	ENSTRUG00000017263; Down_stream	ENSTRUG00000017264; Up_stream
scaffold_1	6378060	T	Y	54	102	50	10	ENSTRUG00000017264; Exon
scaffold_1	6378274	G	R	54	65	50	11	ENSTRUG00000017264; Exon
scaffold_1	6378878	C	Y	59	104	50	9	ENSTRUG00000017264; Exon
scaffold_1	6380008	T	C	48	63	50	13	ENSTRUG00000017264; Exon	ENSTRUG00000017265; Up_stream
scaffold_1	6380354	C	Y	81	114	50	12	ENSTRUG00000017264; Exon	ENSTRUG00000017265; Up_stream	ENSTRUG00000017266; Up_stream
scaffold_1	6380423	C	M	27	27	50	5	ENSTRUG00000017264; Exon	ENSTRUG00000017265; Up_stream	ENSTRUG00000017266; Up_stream
scaffold_1	6381350	C	Y	228	228	50	113	ENSTRUG00000017264; Down_stream	ENSTRUG00000017265; Exon	ENSTRUG00000017266; Up_stream
scaffold_1	6381563	A	R	25	25	50	188	ENSTRUG00000017264; Down_stream	ENSTRUG00000017265; Down_stream	ENSTRUG00000017266; Intron
scaffold_1	6381929	A	T	107	107	50	42	ENSTRUG00000017264; Down_stream	ENSTRUG00000017265; Down_stream	ENSTRUG00000017266; Intron
scaffold_1	6381934	A	W	208	208	50	113	ENSTRUG00000017264; Down_stream	ENSTRUG00000017265; Down_stream	ENSTRUG00000017266; Intron
scaffold_1	6381935	A	W	113	127	50	598	ENSTRUG00000017264; Down_stream	ENSTRUG00000017265; Down_stream	ENSTRUG00000017266; Intron
scaffold_1	6382029	G	R	228	228	50	12313	ENSTRUG00000017265; Down_stream	ENSTRUG00000017266; Intron
scaffold_1	6383309	G	A	51	51	50	8	ENSTRUG00000017266; Intron
scaffold_1	6383313	C	T	51	51	50	8	ENSTRUG00000017266; Intron
scaffold_1	6384000	G	R	228	228	50	3782	ENSTRUG00000017266; Exon
scaffold_1	6384115	G	K	32	32	50	2400	ENSTRUG00000017266; Exon
scaffold_1	6384116	T	K	228	228	50	2382	ENSTRUG00000017266; Exon
scaffold_1	6387318	G	K	29	57	50	6	Inter
scaffold_1	6388191	C	Y	228	228	50	50	ENSTRUG00000017267; Up_stream
scaffold_1	6388681	G	A	132	132	50	35	ENSTRUG00000017267; Up_stream
scaffold_1	6389244	C	Y	144	144	50	58	ENSTRUG00000017267; Intron
scaffold_1	6390098	C	Y	61	61	50	36	ENSTRUG00000017267; Exon
scaffold_1	6391275	T	W	187	228	50	53	ENSTRUG00000017267; Exon
scaffold_1	6394483	T	Y	20	28	50	4	ENSTRUG00000017268; Exon
scaffold_1	6422255	G	A	36	36	50	3	ENSTRUG00000017269; Up_stream
scaffold_1	6465490	T	Y	46	91	50	9	ENSTRUG00000017270; Exon
scaffold_1	6508325	T	C	36	36	50	3	ENSTRUG00000017271; Exon
scaffold_1	6509093	C	G	51	51	50	8	ENSTRUG00000017271; Exon
scaffold_1	6510051	A	R	55	55	50	14	ENSTRUG00000017271; Exon
scaffold_1	6511330	A	M	41	41	50	12	ENSTRUG00000017271; Exon
scaffold_1	6511630	C	Y	143	143	50	24	ENSTRUG00000017271; Exon
scaffold_1	6512155	A	M	101	155	50	16	ENSTRUG00000017271; Exon
scaffold_1	6512694	C	Y	45	60	50	7	ENSTRUG00000017271; Down_stream
scaffold_1	6512748	T	Y	63	114	50	12	ENSTRUG00000017271; Down_stream
scaffold_1	6513700	C	M	60	60	50	9	Inter
scaffold_1	6514856	C	G	51	66	50	14	ENSTRUG00000017272; Up_stream
scaffold_1	6533077	A	R	61	61	50	107	ENSTRUG00000017273; Up_stream
scaffold_1	6533312	C	Y	56	56	50	18	ENSTRUG00000017273; Intron
scaffold_1	6533565	T	Y	26	26	50	29	ENSTRUG00000017273; Exon
scaffold_1	6535420	C	S	200	228	50	31	ENSTRUG00000017273; Exon
scaffold_1	6546444	C	M	140	140	50	39	ENSTRUG00000017274; Exon
scaffold_1	6546482	G	S	187	228	50	40	ENSTRUG00000017274; Exon
scaffold_1	6546531	G	K	146	146	50	43	ENSTRUG00000017274; Exon
scaffold_1	6547321	C	Y	171	171	50	43	ENSTRUG00000017274; Exon
scaffold_1	6549666	A	W	32	36	50	4	ENSTRUG00000017274; Intron
scaffold_1	6549734	T	K	24	24	50	4	ENSTRUG00000017274; Intron
scaffold_1	6551352	G	S	221	221	50	138	ENSTRUG00000017274; Down_stream	ENSTRUG00000017275; Up_stream
scaffold_1	6551504	G	R	228	228	50	112	ENSTRUG00000017274; Down_stream	ENSTRUG00000017275; Up_stream
scaffold_1	6551537	C	S	228	228	50	124	ENSTRUG00000017274; Down_stream	ENSTRUG00000017275; Up_stream
scaffold_1	6551616	A	W	228	228	50	102	ENSTRUG00000017274; Down_stream	ENSTRUG00000017275; Up_stream
scaffold_1	6551635	C	M	228	228	50	156	ENSTRUG00000017274; Down_stream	ENSTRUG00000017275; Up_stream
scaffold_1	6551747	C	M	38	38	50	6	ENSTRUG00000017274; Down_stream	ENSTRUG00000017275; Up_stream
scaffold_1	6562897	T	G	29	36	50	4	ENSTRUG00000017276; Intron
scaffold_1	6588775	C	Y	87	228	50	94	Inter
scaffold_1	6588868	A	M	228	228	50	55	ENSTRUG00000017278; Up_stream
scaffold_1	6589091	G	R	30	30	50	28	ENSTRUG00000017278; Up_stream
scaffold_1	6589238	C	M	226	228	50	30	ENSTRUG00000017278; Up_stream
scaffold_1	6589258	A	G	114	114	50	29	ENSTRUG00000017278; Up_stream
scaffold_1	6589283	C	Y	31	31	50	31	ENSTRUG00000017278; Up_stream
scaffold_1	6589376	G	S	127	181	50	17	ENSTRUG00000017278; Up_stream
scaffold_1	6590414	T	Y	225	228	50	31	ENSTRUG00000017278; Exon
scaffold_1	6591508	G	R	120	120	50	18	ENSTRUG00000017278; Exon
scaffold_1	6593398	G	R	64	64	50	14	ENSTRUG00000017278; Exon
scaffold_1	6594853	T	C	51	51	50	8	ENSTRUG00000017278; Exon
scaffold_1	6597133	C	Y	68	68	50	10	ENSTRUG00000017278; Exon
scaffold_1	6602787	G	S	91	91	50	11	Inter
scaffold_1	6602937	C	G	45	45	50	6	Inter
scaffold_1	6673967	A	G	45	45	50	6	ENSTRUG00000017280; Exon
scaffold_1	6674438	G	K	67	76	50	9	ENSTRUG00000017280; Down_stream	ENSTRUG00000017281; Up_stream
scaffold_1	6674439	A	W	81	104	50	10	ENSTRUG00000017280; Down_stream	ENSTRUG00000017281; Up_stream
scaffold_1	6674763	T	G	255	255	50	168	ENSTRUG00000017280; Down_stream	ENSTRUG00000017281; Up_stream
scaffold_1	6674804	T	C	255	255	50	160	ENSTRUG00000017280; Down_stream	ENSTRUG00000017281; Up_stream
scaffold_1	6675239	G	R	29	29	50	18	ENSTRUG00000017280; Down_stream	ENSTRUG00000017281; Up_stream
scaffold_1	6676296	T	C	255	255	50	159	ENSTRUG00000017281; Exon
scaffold_1	6690079	T	K	128	128	50	36	Inter
scaffold_1	6690335	A	R	130	130	50	20	Inter
scaffold_1	6690354	G	R	28	28	50	23	Inter
scaffold_1	6690509	C	M	120	120	50	37	Inter
scaffold_1	6690569	T	Y	20	20	50	14	Inter
scaffold_1	6691157	C	S	110	110	50	11	ENSTRUG00000017282; Up_stream
scaffold_1	6691684	C	Y	22	31	50	4	ENSTRUG00000017282; Up_stream
scaffold_1	6694381	G	R	150	150	50	22	ENSTRUG00000017282; Exon
scaffold_1	6697750	T	W	38	38	50	29	ENSTRUG00000017283; Up_stream
scaffold_1	6697751	G	K	65	65	50	31	ENSTRUG00000017283; Up_stream
scaffold_1	6698010	G	R	177	177	50	40	ENSTRUG00000017283; Up_stream
scaffold_1	6698014	T	Y	90	90	50	41	ENSTRUG00000017283; Up_stream
scaffold_1	6698248	C	S	33	33	50	4	ENSTRUG00000017283; Intron
scaffold_1	6698249	C	Y	27	27	50	4	ENSTRUG00000017283; Intron
scaffold_1	6698310	C	T	36	36	50	3	ENSTRUG00000017283; Intron
scaffold_1	6699458	C	Y	143	185	50	18	ENSTRUG00000017283; Exon
scaffold_1	6699553	C	S	73	161	50	25	ENSTRUG00000017283; Exon
scaffold_1	6700214	C	Y	26	26	50	34	ENSTRUG00000017283; Exon
scaffold_1	6701890	G	R	52	52	50	17	ENSTRUG00000017283; Exon
scaffold_1	6702301	T	Y	135	135	50	19	ENSTRUG00000017283; Down_stream
scaffold_1	6702532	G	S	48	48	50	24	ENSTRUG00000017283; Down_stream
scaffold_1	6737864	G	A	255	255	50	173	Inter
scaffold_1	6737984	C	Y	57	57	50	69	Inter
scaffold_1	6738893	A	G	183	205	50	60	ENSTRUG00000017285; Up_stream
scaffold_1	6739013	T	Y	153	228	50	46	ENSTRUG00000017285; Up_stream
scaffold_1	6741064	A	R	228	228	50	37	ENSTRUG00000017285; Exon
scaffold_1	6741607	A	R	197	228	50	50	ENSTRUG00000017285; Exon
scaffold_1	6743097	G	R	82	82	50	58	ENSTRUG00000017285; Exon
scaffold_1	6744778	T	Y	34	37	50	4	ENSTRUG00000017285; Intron
scaffold_1	6749704	T	W	95	126	50	11	ENSTRUG00000017285; Exon
scaffold_1	6750086	A	R	88	88	50	16	ENSTRUG00000017285; Exon
scaffold_1	6757010	A	R	53	53	50	27	ENSTRUG00000017285; Exon
scaffold_1	6757229	G	R	154	154	50	25	ENSTRUG00000017285; Exon
scaffold_1	6757712	C	M	112	176	50	18	ENSTRUG00000017285; Exon
scaffold_1	6757757	G	R	58	58	50	21	ENSTRUG00000017285; Exon
scaffold_1	6806352	A	M	24	24	50	6	Inter
scaffold_1	6808755	G	R	37	37	50	21	ENSTRUG00000017286; Exon
scaffold_1	6810157	G	S	80	80	50	20	ENSTRUG00000017286; Exon
scaffold_1	6908757	C	Y	143	143	50	16	ENSTRUG00000017290; Up_stream
scaffold_1	6910127	C	Y	60	60	50	32	ENSTRUG00000017290; Exon
scaffold_1	6910135	T	Y	177	228	50	31	ENSTRUG00000017290; Exon
scaffold_1	6910170	G	R	168	168	50	31	ENSTRUG00000017290; Exon
scaffold_1	6913117	A	G	87	87	50	20	ENSTRUG00000017291; Exon
scaffold_1	6915449	A	T	44	75	50	17	ENSTRUG00000017291; Down_stream	ENSTRUG00000017292; Up_stream
scaffold_1	6915708	C	Y	228	228	50	163	ENSTRUG00000017292; Up_stream
scaffold_1	6921213	T	Y	69	69	50	13	Inter
scaffold_1	6929757	T	C	63	63	50	12	ENSTRUG00000017293; Exon
scaffold_1	6929946	G	R	72	72	50	16	ENSTRUG00000017293; Exon
scaffold_1	6937002	G	K	49	49	50	9	ENSTRUG00000017293; Intron
scaffold_1	6937619	C	Y	23	23	50	8	ENSTRUG00000017293; Intron
scaffold_1	6937620	A	R	23	23	50	8	ENSTRUG00000017293; Intron
scaffold_1	6937899	A	R	89	89	50	22	ENSTRUG00000017293; Intron
scaffold_1	6938209	C	Y	138	138	50	53	ENSTRUG00000017293; Intron
scaffold_1	6938440	T	W	24	24	50	4	ENSTRUG00000017293; Intron
scaffold_1	6940723	C	S	61	61	50	14	ENSTRUG00000017293; Exon
scaffold_1	6941220	C	T	42	42	50	5	ENSTRUG00000017293; Down_stream
scaffold_1	6941286	C	Y	56	56	50	8	ENSTRUG00000017293; Down_stream
scaffold_1	6941632	C	T	48	48	50	7	ENSTRUG00000017293; Down_stream
scaffold_1	6942488	G	R	43	43	50	16	Inter
scaffold_1	6942844	A	R	63	63	50	27	Inter
scaffold_1	6946253	T	C	63	63	50	12	ENSTRUG00000017294; Exon
scaffold_1	6946553	G	R	58	58	50	19	ENSTRUG00000017294; Exon
scaffold_1	6950870	C	Y	78	78	50	24	ENSTRUG00000017294; Exon
scaffold_1	6955836	T	C	98	159	50	46	ENSTRUG00000017294; Exon
scaffold_1	6956314	C	G	36	36	50	3	ENSTRUG00000017294; Intron
scaffold_1	6956526	G	A	39	39	50	4	ENSTRUG00000017294; Intron
scaffold_1	6956996	C	S	47	47	50	46	ENSTRUG00000017294; Exon
scaffold_1	6957326	C	M	228	228	50	38	ENSTRUG00000017294; Down_stream
scaffold_1	6957471	G	R	57	57	50	28	ENSTRUG00000017294; Down_stream
scaffold_1	6957789	T	Y	80	228	50	160	ENSTRUG00000017294; Down_stream
scaffold_1	6957815	C	G	255	255	50	177	ENSTRUG00000017294; Down_stream
scaffold_1	6957936	A	M	101	101	50	39	ENSTRUG00000017294; Down_stream
scaffold_1	6957937	C	M	71	71	50	24	ENSTRUG00000017294; Down_stream
scaffold_1	6958399	G	K	28	28	50	13	Inter
scaffold_1	6958511	G	R	88	88	50	107	Inter
scaffold_1	6958752	C	Y	228	228	50	135	Inter
scaffold_1	6959475	A	R	45	45	50	12	Inter
scaffold_1	6959585	C	G	105	105	50	26	Inter
scaffold_1	6959695	A	G	99	99	50	24	Inter
scaffold_1	6959787	A	R	223	223	50	36	ENSTRUG00000017295; Up_stream
scaffold_1	6960142	T	K	191	191	50	28	ENSTRUG00000017295; Up_stream
scaffold_1	6960145	C	Y	177	212	50	27	ENSTRUG00000017295; Up_stream
scaffold_1	6960340	G	A	60	60	50	11	ENSTRUG00000017295; Up_stream
scaffold_1	6960463	A	W	228	228	50	39	ENSTRUG00000017295; Up_stream
scaffold_1	6960640	C	Y	212	212	50	26	ENSTRUG00000017295; Up_stream
scaffold_1	6960669	T	Y	135	135	50	15	ENSTRUG00000017295; Up_stream
scaffold_1	6960725	A	M	24	24	50	4	ENSTRUG00000017295; Up_stream
scaffold_1	6960992	G	R	151	151	50	37	ENSTRUG00000017295; Exon
scaffold_1	6965006	G	R	59	59	50	24	ENSTRUG00000017295; Exon
scaffold_1	6971456	A	W	20	20	50	23	ENSTRUG00000017295; Intron
scaffold_1	6971550	G	S	183	183	50	37	ENSTRUG00000017295; Intron
scaffold_1	6971571	T	K	175	175	50	30	ENSTRUG00000017295; Intron
scaffold_1	6994149	A	M	89	89	50	39	ENSTRUG00000017296; Exon
scaffold_1	6995172	T	Y	170	170	50	50	ENSTRUG00000017296; Exon
scaffold_1	6995947	G	R	44	44	50	37	ENSTRUG00000017296; Exon
scaffold_1	6996892	T	A	244	244	50	72	ENSTRUG00000017296; Exon
scaffold_1	6997572	T	W	52	52	50	31	ENSTRUG00000017296; Down_stream
scaffold_1	6997922	T	Y	171	171	50	219	ENSTRUG00000017296; Down_stream
scaffold_1	6998223	G	R	176	176	50	35	ENSTRUG00000017296; Down_stream	ENSTRUG00000017297; Up_stream
scaffold_1	6998983	T	Y	228	228	50	150	ENSTRUG00000017297; Up_stream
scaffold_1	6998984	G	S	228	228	50	152	ENSTRUG00000017297; Up_stream
scaffold_1	6999143	G	T	255	255	50	92	ENSTRUG00000017297; Exon
scaffold_1	6999339	G	R	101	101	50	109	ENSTRUG00000017297; Exon
scaffold_1	7000065	C	S	43	228	50	162	ENSTRUG00000017297; Exon
scaffold_1	7002970	T	Y	228	228	50	95	ENSTRUG00000017297; Exon
scaffold_1	7003044	A	R	228	228	50	140	ENSTRUG00000017297; Exon
scaffold_1	7007587	G	S	31	70	50	6	ENSTRUG00000017298; Intron
scaffold_1	7026868	G	R	31	94	50	15	ENSTRUG00000017298; Exon
scaffold_1	7030317	T	K	21	21	50	12	ENSTRUG00000017298; Exon
scaffold_1	7032459	A	R	54	54	50	9	ENSTRUG00000017298; Exon
scaffold_1	7033253	C	S	48	48	50	10	ENSTRUG00000017298; Exon
scaffold_1	7033426	G	R	110	110	50	28	ENSTRUG00000017298; Exon
scaffold_1	7033444	T	K	120	120	50	26	ENSTRUG00000017298; Exon
scaffold_1	7033533	T	Y	130	130	50	14	ENSTRUG00000017298; Exon
scaffold_1	7033754	C	S	167	208	50	20	ENSTRUG00000017298; Exon
scaffold_1	7034127	T	K	121	121	50	24	ENSTRUG00000017298; Exon
scaffold_1	7042516	G	S	30	97	50	16	ENSTRUG00000017298; Exon
scaffold_1	7042890	G	S	175	175	50	45	ENSTRUG00000017298; Exon
scaffold_1	7043016	C	Y	79	79	50	43	ENSTRUG00000017298; Exon
scaffold_1	7043025	G	R	24	24	50	34	ENSTRUG00000017298; Exon
scaffold_1	7043329	T	W	78	78	50	12	ENSTRUG00000017298; Intron
scaffold_1	7043479	C	S	20	20	50	13	ENSTRUG00000017298; Intron
scaffold_1	7043508	T	K	48	50	50	6	ENSTRUG00000017298; Intron
scaffold_1	7043793	A	R	24	24	50	7	ENSTRUG00000017298; Intron
scaffold_1	7043964	T	Y	102	102	50	11	ENSTRUG00000017298; Intron
scaffold_1	7043986	C	Y	62	62	50	8	ENSTRUG00000017298; Intron
scaffold_1	7044252	T	K	39	39	50	7	ENSTRUG00000017298; Intron
scaffold_1	7044441	C	Y	89	149	50	16	ENSTRUG00000017298; Intron
scaffold_1	7044469	T	W	101	107	50	12	ENSTRUG00000017298; Intron
scaffold_1	7044487	A	R	51	51	50	8	ENSTRUG00000017298; Intron
scaffold_1	7044559	G	A	39	39	50	4	ENSTRUG00000017298; Intron
scaffold_1	7044561	G	A	39	39	50	4	ENSTRUG00000017298; Intron
scaffold_1	7048764	C	A	102	102	50	25	Inter
scaffold_1	7053487	C	S	29	29	50	23	Inter
scaffold_1	7156945	T	C	36	36	50	3	Inter
scaffold_1	7159106	G	K	40	40	50	8	Inter
scaffold_1	7227861	G	A	54	54	50	9	ENSTRUG00000017300; Intron
scaffold_1	7227934	A	G	45	45	50	6	ENSTRUG00000017300; Intron
scaffold_1	7236135	A	W	47	47	50	9	ENSTRUG00000017301; Down_stream
scaffold_1	7236379	G	S	199	228	50	63	Inter
scaffold_1	7236511	A	G	129	129	50	34	Inter
scaffold_1	7236637	A	R	136	228	50	31	ENSTRUG00000017302; Up_stream
scaffold_1	7237184	G	R	178	195	50	21	ENSTRUG00000017302; Up_stream
scaffold_1	7241174	A	G	51	51	50	8	ENSTRUG00000017302; Exon
scaffold_1	7243467	G	R	42	42	50	10	ENSTRUG00000017302; Exon
scaffold_10	1804	C	T	36	36	50	3	ENSTRUG00000002106; Exon
scaffold_10	10123	C	Y	173	228	50	68	Inter
scaffold_10	10322	A	R	125	125	50	27	Inter
scaffold_10	10388	C	Y	33	33	50	17	Inter
scaffold_10	10564	A	G	36	36	50	3	Inter
scaffold_10	10900	C	S	228	228	50	84	ENSTRUG00000002731; Up_stream
scaffold_10	11447	A	M	65	65	50	40	ENSTRUG00000002731; Up_stream
scaffold_10	13904	G	R	57	57	50	39	ENSTRUG00000002731; Down_stream	ENSTRUG00000003214; Up_stream
scaffold_10	16832	A	R	104	228	50	50	ENSTRUG00000003214; Intron
scaffold_10	172011	G	A	45	45	50	6	Inter
scaffold_10	174227	C	Y	26	34	50	4	ENSTRUG00000003243; Down_stream
scaffold_10	369199	T	Y	32	32	50	5	ENSTRUG00000003728; Exon
scaffold_10	382289	C	A	39	39	50	4	ENSTRUG00000003728; Exon
scaffold_10	386055	T	Y	33	33	50	9	ENSTRUG00000003728; Down_stream
scaffold_10	386241	A	G	36	36	50	3	ENSTRUG00000003728; Down_stream
scaffold_10	386619	C	T	60	60	50	11	ENSTRUG00000003728; Down_stream
scaffold_10	386951	C	Y	78	78	50	29	Inter
scaffold_10	420208	T	C	36	36	50	3	ENSTRUG00000004739; Exon
scaffold_10	427413	A	G	36	36	50	3	ENSTRUG00000005018; Intron
scaffold_10	429225	G	K	103	103	50	21	ENSTRUG00000005018; Exon
scaffold_10	429633	C	Y	127	127	50	15	ENSTRUG00000005018; Exon
scaffold_10	436697	G	K	148	180	50	48	ENSTRUG00000005365; Exon
scaffold_10	436698	C	Y	134	194	50	52	ENSTRUG00000005365; Exon
scaffold_10	436713	C	Y	24	24	50	53	ENSTRUG00000005365; Exon
scaffold_10	457170	A	M	33	59	50	5	ENSTRUG00000006055; Up_stream
scaffold_10	458289	G	R	31	70	50	6	ENSTRUG00000006055; Exon
scaffold_10	458566	G	A	36	36	50	3	ENSTRUG00000006055; Exon
scaffold_10	461804	C	Y	56	104	50	10	ENSTRUG00000006055; Down_stream	ENSTRUG00000006920; Up_stream
scaffold_10	462065	C	M	84	84	50	149	ENSTRUG00000006055; Down_stream	ENSTRUG00000006920; Up_stream
scaffold_10	462899	G	K	128	128	50	38	ENSTRUG00000006920; Exon
scaffold_10	463309	T	C	130	150	50	42	ENSTRUG00000006920; Exon
scaffold_10	463330	T	Y	99	228	50	50	ENSTRUG00000006920; Exon
scaffold_10	463452	T	A	25	63	50	13	ENSTRUG00000006920; Exon
scaffold_10	504328	A	M	189	189	50	85	ENSTRUG00000007776; Exon
scaffold_10	504916	C	Y	78	78	50	54	ENSTRUG00000007776; Exon
scaffold_10	509270	T	A	190	190	50	54	Inter
scaffold_10	509289	C	T	30	30	50	30	Inter
scaffold_10	522424	G	R	90	147	50	16	ENSTRUG00000007813; Exon
scaffold_10	524446	T	C	35	72	50	16	ENSTRUG00000007813; Exon
scaffold_10	532536	A	R	77	77	50	28	ENSTRUG00000007966; Up_stream
scaffold_10	532630	G	S	55	55	50	20	ENSTRUG00000007966; Exon
scaffold_10	533080	C	Y	210	228	50	27	ENSTRUG00000007966; Intron
scaffold_10	533137	C	Y	211	228	50	28	ENSTRUG00000007966; Intron
scaffold_10	538847	G	K	228	228	50	102	Inter
scaffold_10	540026	A	W	28	36	50	4	Inter
scaffold_10	540753	G	R	222	222	50	158	Inter
scaffold_10	542301	T	C	172	255	50	100	Inter
scaffold_10	542643	C	Y	228	228	50	224	Inter
scaffold_10	543867	A	R	52	57	50	6	Inter
scaffold_10	544441	C	G	36	36	50	3	Inter
scaffold_10	545590	C	T	45	45	50	6	ENSTRUG00000008120; Up_stream
scaffold_10	545591	A	T	38	82	50	35	ENSTRUG00000008120; Up_stream
scaffold_10	545722	G	K	223	228	50	216	ENSTRUG00000008120; Up_stream
scaffold_10	545753	G	A	255	255	50	254	ENSTRUG00000008120; Up_stream
scaffold_10	545898	T	A	255	255	50	156	ENSTRUG00000008120; Up_stream
scaffold_10	545912	G	A	255	255	50	110	ENSTRUG00000008120; Up_stream
scaffold_10	546001	C	Y	228	228	50	162	ENSTRUG00000008120; Up_stream
scaffold_10	546301	T	Y	217	217	50	57	ENSTRUG00000008120; Exon
scaffold_10	546987	A	C	121	159	50	45	ENSTRUG00000008120; Exon
scaffold_10	547336	T	Y	228	228	50	89	ENSTRUG00000008120; Exon
scaffold_10	547557	A	R	105	105	50	55	ENSTRUG00000008120; Exon
scaffold_10	548085	C	Y	137	137	50	31	ENSTRUG00000008120; Exon
scaffold_10	548124	G	R	157	228	50	33	ENSTRUG00000008120; Exon
scaffold_10	549794	G	C	90	95	50	36	ENSTRUG00000008120; Down_stream
scaffold_10	550863	C	Y	59	59	50	11	ENSTRUG00000008269; Up_stream
scaffold_10	550864	C	M	96	168	50	22	ENSTRUG00000008269; Up_stream
scaffold_10	551117	C	T	48	48	50	8	ENSTRUG00000008269; Intron
scaffold_10	559629	C	Y	23	23	50	7	ENSTRUG00000008329; Down_stream
scaffold_10	560628	T	C	39	39	50	4	Inter
scaffold_10	561939	A	R	86	86	50	9	Inter
scaffold_10	561975	C	Y	27	27	50	5	Inter
scaffold_10	562348	A	G	78	78	50	17	Inter
scaffold_10	564515	C	Y	24	24	50	7	ENSTRUG00000008346; Exon
scaffold_10	564521	A	R	112	112	50	12	ENSTRUG00000008346; Exon
scaffold_10	565897	C	Y	49	49	50	6	ENSTRUG00000008346; Exon
scaffold_10	566176	C	Y	32	32	50	6	ENSTRUG00000008346; Exon
scaffold_10	566177	C	M	34	34	50	6	ENSTRUG00000008346; Exon
scaffold_10	566248	T	K	64	64	50	11	ENSTRUG00000008346; Down_stream
scaffold_10	566510	T	A	27	60	50	12	ENSTRUG00000008346; Down_stream
scaffold_10	567318	A	R	50	50	50	14	Inter
scaffold_10	568716	G	T	42	42	50	5	ENSTRUG00000008454; Up_stream
scaffold_10	568735	T	C	42	42	50	5	ENSTRUG00000008454; Up_stream
scaffold_10	569371	A	R	228	228	50	281	ENSTRUG00000008454; Exon	ENSTRUG00000008458; Up_stream
scaffold_10	570084	T	W	29	29	50	4	ENSTRUG00000008454; Down_stream	ENSTRUG00000008458; Up_stream	ENSTRUG00000018800; Up_stream
scaffold_10	570085	T	K	36	37	50	6	ENSTRUG00000008454; Down_stream	ENSTRUG00000008458; Up_stream	ENSTRUG00000018800; Up_stream
scaffold_10	572151	T	G	39	39	50	4	ENSTRUG00000008458; Intron	ENSTRUG00000018862; Down_stream
scaffold_10	572230	A	W	22	22	50	6	ENSTRUG00000008458; Intron
scaffold_10	572490	T	W	27	27	50	131	ENSTRUG00000008458; Down_stream
scaffold_10	572492	T	R	56	113	50	81	ENSTRUG00000008458; Down_stream
scaffold_10	572493	T	R	32	92	50	44	ENSTRUG00000008458; Down_stream
scaffold_10	646535	T	Y	228	228	50	43	ENSTRUG00000008712; Exon
scaffold_10	647896	T	Y	167	167	50	28	ENSTRUG00000008712; Exon
scaffold_10	649970	T	C	39	39	50	4	ENSTRUG00000008712; Intron
scaffold_10	650016	C	A	39	39	50	4	ENSTRUG00000008712; Intron
scaffold_10	650585	C	Y	228	228	50	34	ENSTRUG00000008712; Down_stream
scaffold_10	650889	C	Y	133	133	50	61	ENSTRUG00000008712; Down_stream
scaffold_10	727827	A	G	36	36	50	3	ENSTRUG00000009402; Up_stream
scaffold_10	740088	T	G	39	39	50	4	Inter
scaffold_10	740457	A	W	28	28	50	6	Inter
scaffold_10	743371	T	Y	128	128	50	20	ENSTRUG00000009413; Exon
scaffold_10	744844	G	S	228	228	50	47	ENSTRUG00000009413; Down_stream
scaffold_10	744902	C	M	24	223	50	66	ENSTRUG00000009413; Down_stream
scaffold_10	745440	T	Y	87	87	50	12	ENSTRUG00000009413; Down_stream
scaffold_10	746524	C	S	29	37	50	4	ENSTRUG00000009698; Up_stream
scaffold_10	750638	A	G	60	60	50	11	ENSTRUG00000009698; Exon
scaffold_10	751381	A	R	38	38	50	7	ENSTRUG00000009698; Down_stream	ENSTRUG00000009756; Up_stream
scaffold_10	751743	C	Y	121	121	50	27	ENSTRUG00000009698; Down_stream	ENSTRUG00000009756; Up_stream
scaffold_10	751831	G	S	123	136	50	13	ENSTRUG00000009698; Down_stream	ENSTRUG00000009756; Exon
scaffold_10	752235	C	A	42	42	50	5	ENSTRUG00000009698; Down_stream	ENSTRUG00000009756; Intron
scaffold_10	753254	G	C	39	39	50	4	ENSTRUG00000009756; Exon
scaffold_10	753422	A	C	39	39	50	4	ENSTRUG00000009756; Exon
scaffold_10	756700	T	C	36	36	50	3	ENSTRUG00000009756; Exon
scaffold_10	756987	C	Y	29	65	50	5	ENSTRUG00000009756; Exon
scaffold_10	757313	T	Y	31	31	50	4	ENSTRUG00000009756; Exon
scaffold_10	761524	G	R	35	62	50	5	ENSTRUG00000009756; Exon
scaffold_10	761591	T	Y	24	24	50	6	ENSTRUG00000009756; Exon
scaffold_10	761601	G	R	42	42	50	6	ENSTRUG00000009756; Exon
scaffold_10	767171	G	A	21	33	50	3	ENSTRUG00000009756; Intron	ENSTRUG00000009934; Up_stream
scaffold_10	767386	A	R	135	216	50	27	ENSTRUG00000009756; Intron	ENSTRUG00000009934; Up_stream
scaffold_10	771697	G	R	32	33	50	4	ENSTRUG00000009756; Intron	ENSTRUG00000009934; Exon
scaffold_10	772084	T	Y	93	141	50	12	ENSTRUG00000009756; Intron	ENSTRUG00000009934; Down_stream
scaffold_10	772086	C	Y	80	132	50	13	ENSTRUG00000009756; Intron	ENSTRUG00000009934; Down_stream
scaffold_10	772411	A	M	53	183	50	40	ENSTRUG00000009756; Intron	ENSTRUG00000009934; Down_stream
scaffold_10	772724	T	Y	173	173	50	26	ENSTRUG00000009756; Intron
scaffold_10	772970	G	K	171	171	50	120	ENSTRUG00000009756; Intron
scaffold_10	772996	G	R	112	112	50	159	ENSTRUG00000009756; Intron
scaffold_10	773174	A	W	40	40	50	237	ENSTRUG00000009756; Intron
scaffold_10	776957	G	R	74	131	50	15	Inter
scaffold_10	777327	C	Y	162	228	50	29	ENSTRUG00000009980; Up_stream
scaffold_10	777411	C	Y	157	228	50	33	ENSTRUG00000009980; Up_stream
scaffold_10	784100	C	Y	126	157	50	15	Inter
scaffold_10	794677	C	Y	34	34	50	48	Inter
scaffold_10	794779	C	T	126	126	50	33	Inter
scaffold_10	794922	T	Y	58	58	50	6	Inter
scaffold_10	796621	A	T	51	51	50	8	ENSTRUG00000010027; Up_stream
scaffold_10	796902	A	R	75	75	50	13	ENSTRUG00000010027; Exon
scaffold_10	796959	C	Y	78	78	50	17	ENSTRUG00000010027; Exon
scaffold_10	816817	C	Y	30	30	50	4	ENSTRUG00000010027; Intron
scaffold_10	823300	T	Y	54	54	50	16	ENSTRUG00000010100; Up_stream
scaffold_10	823466	C	S	40	163	50	37	ENSTRUG00000010100; Up_stream
scaffold_10	823840	T	Y	64	64	50	9	ENSTRUG00000010100; Up_stream
scaffold_10	825331	C	T	36	36	50	3	ENSTRUG00000010100; Intron
scaffold_10	849815	C	T	36	36	50	3	ENSTRUG00000010378; Down_stream	ENSTRUG00000010382; Up_stream
scaffold_10	889022	G	R	48	48	50	6	ENSTRUG00000010729; Exon
scaffold_10	894560	G	R	143	143	50	22	ENSTRUG00000010729; Exon
scaffold_10	895027	T	Y	177	228	50	45	ENSTRUG00000010729; Exon
scaffold_10	895619	A	G	27	63	50	13	ENSTRUG00000010729; Down_stream
scaffold_10	895701	C	Y	154	181	50	17	ENSTRUG00000010729; Down_stream
scaffold_10	896445	G	A	112	153	50	44	Inter
scaffold_10	902479	C	Y	29	29	50	6	Inter
scaffold_10	903342	C	Y	228	228	50	69	Inter
scaffold_10	903483	T	Y	81	132	50	12	Inter
scaffold_10	904184	T	C	36	36	50	3	ENSTRUG00000011416; Up_stream
scaffold_10	905378	G	R	62	62	50	12	ENSTRUG00000011416; Exon
scaffold_10	932481	C	A	36	36	50	3	ENSTRUG00000011851; Up_stream
scaffold_10	932504	A	G	39	39	50	4	ENSTRUG00000011851; Up_stream
scaffold_10	934020	G	R	101	101	50	427	ENSTRUG00000011851; Exon
scaffold_10	957673	C	T	39	39	50	4	ENSTRUG00000011856; Exon
scaffold_10	988252	A	W	27	27	50	73	Inter
scaffold_10	988293	C	M	228	228	50	71	Inter
scaffold_10	989747	T	C	36	36	50	3	ENSTRUG00000011923; Intron
scaffold_10	990728	G	T	36	36	50	3	ENSTRUG00000011923; Intron
scaffold_10	991378	A	G	129	129	50	34	ENSTRUG00000011923; Exon
scaffold_10	1010280	T	C	54	54	50	9	ENSTRUG00000012072; Exon
scaffold_10	1010295	C	S	83	112	50	9	ENSTRUG00000012072; Exon
scaffold_10	1058978	A	M	67	108	50	10	Inter
scaffold_10	1059270	T	W	222	228	50	54	Inter
scaffold_10	1060032	C	Y	112	169	50	17	Inter
scaffold_10	1060200	G	K	122	228	50	39	Inter
scaffold_10	1060537	A	R	26	26	50	12	Inter
scaffold_10	1063074	G	T	33	33	50	4	Inter
scaffold_10	1063229	T	Y	144	219	50	25	Inter
scaffold_10	1064828	T	K	68	68	50	99	ENSTRUG00000012087; Intron
scaffold_10	1066064	A	R	109	109	50	23	ENSTRUG00000012087; Intron
scaffold_10	1066105	T	Y	48	48	50	14	ENSTRUG00000012087; Intron
scaffold_10	1066209	G	R	30	30	50	8	ENSTRUG00000012087; Intron
scaffold_10	1066294	G	S	124	124	50	24	ENSTRUG00000012087; Intron
scaffold_10	1066383	G	R	228	228	50	53	ENSTRUG00000012087; Intron
scaffold_10	1105621	G	R	60	60	50	52	ENSTRUG00000012087; Down_stream
scaffold_10	1240302	G	R	47	92	50	9	ENSTRUG00000012180; Intron
scaffold_10	1265465	T	C	42	42	50	5	ENSTRUG00000012337; Exon
scaffold_10	1265549	T	W	39	39	50	5	ENSTRUG00000012337; Exon
scaffold_10	1265622	C	A	66	66	50	13	ENSTRUG00000012337; Exon
scaffold_10	1265672	C	Y	100	111	50	10	ENSTRUG00000012337; Exon
scaffold_10	1266240	T	W	41	107	50	17	ENSTRUG00000012337; Down_stream
scaffold_10	1266501	T	K	130	134	50	13	ENSTRUG00000012337; Down_stream
scaffold_10	1266739	T	C	45	45	50	6	ENSTRUG00000012337; Down_stream
scaffold_10	1266994	C	Y	84	84	50	17	ENSTRUG00000012337; Down_stream
scaffold_10	1267722	T	C	29	63	50	13	Inter
scaffold_10	1271717	A	R	21	21	50	17	Inter
scaffold_10	1271754	T	C	66	66	50	13	Inter
scaffold_10	1272079	C	T	72	72	50	15	Inter
scaffold_10	1272191	C	T	66	66	50	13	Inter
scaffold_10	1272479	A	R	39	87	50	10	Inter
scaffold_10	1272537	T	C	36	36	50	3	Inter
scaffold_10	1273580	A	R	20	20	50	9	Inter
scaffold_10	1273834	G	R	216	216	50	32	Inter
scaffold_10	1274554	A	G	72	72	50	15	Inter
scaffold_10	1274946	C	T	120	120	50	31	Inter
scaffold_10	1274947	T	G	100	117	50	31	Inter
scaffold_10	1275540	T	Y	161	161	50	48	Inter
scaffold_10	1276039	C	M	43	73	50	18	Inter
scaffold_10	1276492	C	T	36	36	50	3	Inter
scaffold_10	1277122	T	Y	35	60	50	7	ENSTRUG00000012344; Up_stream
scaffold_10	1278380	C	Y	220	228	50	34	ENSTRUG00000012344; Exon
scaffold_10	1278398	G	R	228	228	50	36	ENSTRUG00000012344; Exon
scaffold_10	1279000	C	Y	72	72	50	35	ENSTRUG00000012344; Exon
scaffold_10	1279441	A	G	90	90	50	21	ENSTRUG00000012344; Exon
scaffold_10	1279800	C	G	102	102	50	25	ENSTRUG00000012344; Exon
scaffold_10	1281133	A	R	24	24	50	6	ENSTRUG00000012344; Exon
scaffold_10	1289546	T	Y	157	157	50	44	ENSTRUG00000012443; Down_stream	ENSTRUG00000012516; Exon
scaffold_10	1289664	A	R	159	159	50	39	ENSTRUG00000012443; Down_stream	ENSTRUG00000012516; Exon
scaffold_10	1290444	T	Y	116	116	50	19	ENSTRUG00000012516; Exon
scaffold_10	1292275	T	Y	228	228	50	55	ENSTRUG00000012516; Exon
scaffold_10	1293030	A	G	141	141	50	38	ENSTRUG00000012516; Exon
scaffold_10	1293526	A	R	55	55	50	34	ENSTRUG00000012516; Exon
scaffold_10	1293589	C	Y	51	51	50	31	ENSTRUG00000012516; Exon
scaffold_10	1293595	T	Y	174	174	50	33	ENSTRUG00000012516; Exon
scaffold_10	1295449	C	Y	57	57	50	26	ENSTRUG00000012516; Exon
scaffold_10	1295728	G	R	175	175	50	25	ENSTRUG00000012516; Exon
scaffold_10	1297966	C	Y	61	61	50	23	ENSTRUG00000012516; Exon
scaffold_10	1301431	C	Y	53	132	50	22	ENSTRUG00000012516; Exon
scaffold_10	1301790	G	R	128	128	50	32	ENSTRUG00000012516; Exon
scaffold_10	1307470	A	R	228	228	50	87	ENSTRUG00000012516; Exon
scaffold_10	1307889	A	M	135	224	50	44	ENSTRUG00000012516; Exon
scaffold_10	1309890	T	Y	68	228	50	141	ENSTRUG00000012516; Exon
scaffold_10	1310538	C	Y	228	228	50	150	ENSTRUG00000012516; Exon
scaffold_10	1311623	G	K	50	50	50	311	ENSTRUG00000012516; Exon
scaffold_10	1311963	G	R	228	228	50	289	ENSTRUG00000012516; Exon
scaffold_10	1312081	C	Y	228	228	50	421	ENSTRUG00000012516; Exon
scaffold_10	1312332	C	Y	87	87	50	286	ENSTRUG00000012516; Exon
scaffold_10	1313158	T	C	255	255	50	186	ENSTRUG00000012516; Down_stream
scaffold_10	1313162	A	C	255	255	50	181	ENSTRUG00000012516; Down_stream
scaffold_10	1313244	C	Y	228	228	50	304	ENSTRUG00000012516; Down_stream
scaffold_10	1313321	A	W	228	228	50	534	ENSTRUG00000012516; Down_stream
scaffold_10	1313809	T	Y	35	67	50	5	ENSTRUG00000012516; Down_stream
scaffold_10	1317924	T	C	45	45	50	6	ENSTRUG00000012952; Exon
scaffold_10	1320872	G	R	23	65	50	7	ENSTRUG00000012952; Down_stream	ENSTRUG00000013000; Up_stream
scaffold_10	1325157	G	R	26	28	50	4	ENSTRUG00000013023; Up_stream
scaffold_10	1327515	G	R	103	103	50	16	ENSTRUG00000013023; Exon
scaffold_10	1327612	G	A	81	81	50	18	ENSTRUG00000013023; Exon
scaffold_10	1329219	G	S	228	228	50	52	ENSTRUG00000013023; Exon
scaffold_10	1329250	T	C	196	196	50	56	ENSTRUG00000013023; Exon
scaffold_10	1329643	A	M	228	228	50	37	ENSTRUG00000013023; Exon
scaffold_10	1329644	G	S	109	109	50	36	ENSTRUG00000013023; Exon
scaffold_10	1330227	A	R	228	228	50	83	ENSTRUG00000013023; Exon
scaffold_10	1330509	C	Y	68	68	50	47	ENSTRUG00000013023; Exon
scaffold_10	1330527	G	R	54	54	50	47	ENSTRUG00000013023; Exon
scaffold_10	1330882	T	Y	51	51	50	10	ENSTRUG00000013023; Down_stream	ENSTRUG00000013137; Up_stream
scaffold_10	1331279	C	Y	224	224	50	30	ENSTRUG00000013023; Down_stream	ENSTRUG00000013137; Up_stream
scaffold_10	1332116	A	R	167	167	50	38	ENSTRUG00000013137; Exon
scaffold_10	1332678	C	Y	202	228	50	29	ENSTRUG00000013137; Exon
scaffold_10	1333113	T	Y	66	66	50	15	ENSTRUG00000013137; Exon
scaffold_10	1333874	G	R	228	228	50	54	ENSTRUG00000013137; Exon
scaffold_10	1333991	C	Y	228	228	50	68	ENSTRUG00000013137; Exon
scaffold_10	1334158	C	Y	228	228	50	83	ENSTRUG00000013137; Exon
scaffold_10	1335024	A	C	36	36	50	3	ENSTRUG00000013137; Down_stream	ENSTRUG00000013250; Up_stream
scaffold_10	1335616	G	R	102	102	50	15	ENSTRUG00000013137; Down_stream	ENSTRUG00000013250; Exon
scaffold_10	1337267	C	Y	22	64	50	7	ENSTRUG00000013250; Exon
scaffold_10	1337798	G	A	45	45	50	6	ENSTRUG00000013250; Exon
scaffold_10	1339889	G	S	228	228	50	76	ENSTRUG00000013250; Down_stream	ENSTRUG00000013392; Exon
scaffold_10	1340751	A	C	45	45	50	6	ENSTRUG00000013392; Intron
scaffold_10	1341173	A	G	111	111	50	28	ENSTRUG00000013392; Exon
scaffold_10	1342405	A	M	228	228	50	239	ENSTRUG00000013392; Intron
scaffold_10	1342937	C	M	203	203	50	68	ENSTRUG00000013392; Intron
scaffold_10	1343661	C	Y	228	228	50	92	ENSTRUG00000013392; Down_stream
scaffold_10	1383690	T	C	90	90	50	21	Inter
scaffold_10	1426607	G	R	41	41	50	14	ENSTRUG00000013511; Exon
scaffold_10	1427551	G	R	32	32	50	13	ENSTRUG00000013511; Intron
scaffold_10	1430304	A	R	26	30	50	4	ENSTRUG00000013547; Exon
scaffold_10	1430596	A	T	90	90	50	21	ENSTRUG00000013547; Intron
scaffold_10	1430769	G	A	63	63	50	12	ENSTRUG00000013547; Intron
scaffold_10	1430981	T	Y	136	192	50	20	ENSTRUG00000013547; Intron
scaffold_10	1431503	G	R	68	68	50	32	ENSTRUG00000013547; Exon
scaffold_10	1432129	G	S	128	128	50	64	ENSTRUG00000013547; Exon
scaffold_10	1432614	G	R	34	34	50	11	ENSTRUG00000013547; Intron
scaffold_10	1433746	C	G	24	36	50	4	ENSTRUG00000013547; Intron
scaffold_10	1434484	C	T	39	39	50	4	ENSTRUG00000013547; Intron
scaffold_10	1437110	T	K	35	35	50	6	ENSTRUG00000013547; Down_stream
scaffold_10	1457027	T	Y	52	92	50	7	Inter
scaffold_10	1457075	A	G	45	45	50	6	Inter
scaffold_10	1462905	G	R	29	29	50	18	ENSTRUG00000013692; Exon
scaffold_10	1465288	G	R	189	189	50	90	ENSTRUG00000013692; Exon
scaffold_10	1465891	C	Y	216	228	50	54	ENSTRUG00000013692; Exon
scaffold_10	1465921	C	Y	62	62	50	47	ENSTRUG00000013692; Exon
scaffold_10	1466125	G	R	118	118	50	57	ENSTRUG00000013692; Exon
scaffold_10	1466314	C	Y	204	204	50	39	ENSTRUG00000013692; Exon
scaffold_10	1468793	T	W	86	86	50	48	ENSTRUG00000013692; Exon
scaffold_10	1468876	G	R	64	64	50	45	ENSTRUG00000013692; Down_stream
scaffold_10	1469664	T	K	228	228	50	70	ENSTRUG00000013692; Down_stream	ENSTRUG00000013778; Up_stream
scaffold_10	1469868	G	R	190	190	50	68	ENSTRUG00000013778; Up_stream
scaffold_10	1470179	T	R	21	46	50	5	ENSTRUG00000013778; Up_stream
scaffold_10	1470394	C	Y	89	89	50	35	ENSTRUG00000013778; Up_stream
scaffold_10	1470767	T	C	84	84	50	19	ENSTRUG00000013778; Exon
scaffold_10	1476054	T	Y	48	97	50	10	ENSTRUG00000013778; Down_stream	ENSTRUG00000013836; Up_stream
scaffold_10	1476539	G	S	96	147	50	14	ENSTRUG00000013836; Up_stream
scaffold_10	1476941	G	R	186	186	50	22	ENSTRUG00000013836; Exon
scaffold_10	1576191	A	R	228	228	50	42	Inter
scaffold_10	1577759	C	A	39	39	50	4	Inter
scaffold_10	1656199	T	Y	37	37	50	14	ENSTRUG00000013943; Down_stream
scaffold_10	1656331	T	W	139	139	50	80	Inter
scaffold_10	1656332	A	W	228	228	50	74	Inter
scaffold_10	1667177	A	R	43	91	50	10	ENSTRUG00000014141; Up_stream
scaffold_10	1667187	G	T	57	57	50	10	ENSTRUG00000014141; Up_stream
scaffold_10	1667367	C	M	117	117	50	16	ENSTRUG00000014141; Up_stream
scaffold_10	1667448	C	M	41	41	50	14	ENSTRUG00000014141; Up_stream
scaffold_10	1667594	C	Y	46	46	50	8	ENSTRUG00000014141; Exon
scaffold_10	1699946	G	C	51	51	50	8	ENSTRUG00000014141; Exon
scaffold_10	1776898	T	C	51	51	50	8	Inter
scaffold_10	1776927	G	A	48	48	50	7	Inter
scaffold_10	1806124	C	G	36	36	50	3	ENSTRUG00000014191; Intron
scaffold_10	1807905	G	R	22	22	50	7	ENSTRUG00000014191; Exon
scaffold_10	1827551	C	Y	28	83	50	12	ENSTRUG00000014191; Exon
scaffold_10	1829561	G	R	101	101	50	10	Inter
scaffold_10	1829816	T	W	28	28	50	14	ENSTRUG00000014255; Up_stream
scaffold_10	1831456	G	R	93	117	50	9	ENSTRUG00000014255; Exon
scaffold_10	1835221	T	C	48	48	50	7	ENSTRUG00000014255; Exon
scaffold_10	1839256	G	R	128	188	50	18	ENSTRUG00000014255; Exon
scaffold_10	1840261	T	Y	30	120	50	25	ENSTRUG00000014255; Exon
scaffold_10	1844715	G	R	40	116	50	20	ENSTRUG00000014255; Exon
scaffold_10	1851816	G	R	87	153	50	19	ENSTRUG00000014255; Exon
scaffold_10	1860688	G	R	228	228	50	179	Inter
scaffold_10	1860814	G	R	228	228	50	134	Inter
scaffold_10	1860842	A	G	255	255	50	95	Inter
scaffold_10	1860843	A	M	149	149	50	95	Inter
scaffold_10	1860880	T	Y	66	66	50	120	Inter
scaffold_10	1860907	G	R	198	198	50	107	Inter
scaffold_10	1862005	T	W	181	181	50	3839	Inter
scaffold_10	1862063	A	M	228	228	50	8334	Inter
scaffold_10	1862064	G	S	228	228	50	8359	Inter
scaffold_10	1862216	T	Y	32	32	50	9	Inter
scaffold_10	1863206	T	K	228	228	50	6143	Inter
scaffold_10	1863359	T	Y	228	228	50	2014	Inter
scaffold_10	1863361	G	S	228	228	50	1968	Inter
scaffold_10	1863442	C	Y	228	228	50	4291	Inter
scaffold_10	1863558	C	R	168	187	50	340	Inter
scaffold_10	1863559	C	R	120	131	50	71	Inter
scaffold_10	1865864	T	C	48	48	50	7	Inter
scaffold_10	1866342	C	T	81	81	50	18	Inter
scaffold_10	1866401	C	A	60	60	50	11	Inter
scaffold_10	1866927	A	R	20	20	50	5	Inter
scaffold_10	1867056	G	T	75	75	50	16	ENSTRUG00000014318; Up_stream
scaffold_10	1868050	G	T	41	72	50	16	ENSTRUG00000014318; Intron
scaffold_10	1868488	T	K	226	228	50	282	ENSTRUG00000014318; Exon
scaffold_10	1870424	C	S	123	123	50	390	ENSTRUG00000014318; Down_stream
scaffold_10	1870495	A	R	90	90	50	54	ENSTRUG00000014318; Down_stream
scaffold_10	1870496	A	R	33	33	50	12	ENSTRUG00000014318; Down_stream
scaffold_10	1931360	T	C	112	244	50	77	Inter
scaffold_10	1931511	A	G	70	129	50	36	Inter
scaffold_10	1931568	T	K	173	173	50	27	Inter
scaffold_10	1931595	A	R	165	176	50	19	Inter
scaffold_10	1931886	T	Y	34	100	50	16	Inter
scaffold_10	1932069	G	C	114	114	50	29	Inter
scaffold_10	1932102	G	K	46	130	50	23	Inter
scaffold_10	1932840	C	T	36	36	50	3	ENSTRUG00000014362; Up_stream
scaffold_10	1935105	G	A	42	42	50	5	ENSTRUG00000014362; Intron
scaffold_10	1961091	G	K	68	128	50	16	Inter
scaffold_10	1970252	C	Y	228	228	50	243	Inter
scaffold_10	1970374	A	M	156	228	50	30	Inter
scaffold_10	1970778	A	R	228	228	50	76	ENSTRUG00000014391; Up_stream
scaffold_10	1971222	C	S	228	228	50	71	ENSTRUG00000014391; Up_stream
scaffold_10	1972129	C	S	105	131	50	11	ENSTRUG00000014391; Intron
scaffold_10	1973864	C	T	39	39	50	4	ENSTRUG00000014391; Intron
scaffold_10	1976591	T	C	36	36	50	3	ENSTRUG00000014391; Intron
scaffold_10	1976598	A	G	36	36	50	3	ENSTRUG00000014391; Intron
scaffold_10	1986679	G	S	228	228	50	45	ENSTRUG00000014391; Exon
scaffold_10	1994275	G	A	48	150	50	45	ENSTRUG00000014391; Exon
scaffold_10	1998573	A	R	33	93	50	15	Inter
scaffold_10	1999075	C	A	36	36	50	3	Inter
scaffold_10	1999225	C	Y	49	49	50	7	ENSTRUG00000014479; Up_stream
scaffold_10	2000513	C	S	22	22	50	7	ENSTRUG00000014479; Exon
scaffold_10	2002336	C	Y	55	60	50	6	ENSTRUG00000014479; Exon
scaffold_10	2009976	T	A	42	42	50	5	ENSTRUG00000014479; Exon
scaffold_10	2011959	A	R	57	72	50	8	ENSTRUG00000014479; Down_stream
scaffold_10	2055536	A	G	81	81	50	18	ENSTRUG00000014535; Exon
scaffold_10	2102405	A	T	255	255	50	174	Inter
scaffold_10	2102406	T	A	255	255	50	175	Inter
scaffold_10	2102930	T	W	90	90	50	40	Inter
scaffold_10	2103532	G	A	42	42	50	5	Inter
scaffold_10	2109075	T	Y	46	46	50	11	Inter
scaffold_10	2116885	G	R	90	90	50	20	ENSTRUG00000014553; Down_stream
scaffold_10	2117098	C	M	187	187	50	53	ENSTRUG00000014553; Down_stream
scaffold_10	2117329	C	A	39	39	50	4	ENSTRUG00000014553; Down_stream
scaffold_10	2119014	C	Y	228	228	50	74	Inter
scaffold_10	2119707	T	Y	176	176	50	53	ENSTRUG00000014569; Up_stream
scaffold_10	2120202	A	R	228	228	50	121	ENSTRUG00000014569; Exon
scaffold_10	2120379	G	R	45	45	50	70	ENSTRUG00000014569; Exon
scaffold_10	2122086	G	R	74	74	50	31	ENSTRUG00000014569; Down_stream
scaffold_10	2134341	T	C	24	51	50	12	ENSTRUG00000014596; Intron
scaffold_10	2135428	C	S	24	30	50	4	ENSTRUG00000014596; Intron
scaffold_10	2136732	C	Y	228	228	50	54	ENSTRUG00000014596; Exon
scaffold_10	2138309	G	K	174	174	50	66	ENSTRUG00000014596; Down_stream
scaffold_10	2138629	A	R	228	228	50	94	ENSTRUG00000014596; Down_stream
scaffold_10	2139689	T	A	30	30	50	5	ENSTRUG00000014644; Up_stream
scaffold_10	2193344	G	R	90	171	50	24	Inter
scaffold_10	2193608	G	R	32	80	50	10	Inter
scaffold_10	2197373	T	C	126	159	50	45	Inter
scaffold_10	2206213	T	Y	95	182	50	28	ENSTRUG00000014739; Exon
scaffold_10	2207121	G	R	36	36	50	33	ENSTRUG00000014739; Exon
scaffold_10	2213719	C	A	36	36	50	3	ENSTRUG00000014801; Down_stream
scaffold_10	2213720	T	A	36	36	50	3	ENSTRUG00000014801; Down_stream
scaffold_10	2233055	G	K	100	100	50	21	ENSTRUG00000014810; Down_stream
scaffold_10	2233669	A	G	39	39	50	4	ENSTRUG00000014832; Up_stream
scaffold_10	2233799	T	C	48	48	50	7	ENSTRUG00000014832; Up_stream
scaffold_10	2237794	T	Y	23	59	50	5	ENSTRUG00000014832; Exon
scaffold_10	2253790	T	C	54	244	50	122	ENSTRUG00000014892; Exon
scaffold_10	2255666	C	T	36	36	50	3	Inter
scaffold_10	2257937	A	R	228	228	50	32	Inter
scaffold_10	2293864	A	R	101	101	50	13	ENSTRUG00000015086; Up_stream
scaffold_10	2297866	G	R	52	94	50	9	ENSTRUG00000015086; Exon
scaffold_10	2298166	T	Y	66	66	50	25	ENSTRUG00000015086; Exon
scaffold_10	2299185	A	R	41	41	50	14	ENSTRUG00000015086; Exon
scaffold_10	2300234	G	S	129	152	50	15	ENSTRUG00000015086; Down_stream
scaffold_10	2300403	C	Y	120	120	50	17	ENSTRUG00000015086; Down_stream
scaffold_10	2300623	A	W	74	74	50	14	Inter
scaffold_10	2300871	G	K	30	30	50	120	ENSTRUG00000015141; Up_stream
scaffold_10	2307053	T	C	39	39	50	4	ENSTRUG00000015141; Intron
scaffold_10	2308280	T	C	39	39	50	4	ENSTRUG00000015141; Intron
scaffold_10	2312381	T	W	27	66	50	6	ENSTRUG00000015141; Exon
scaffold_10	2312700	A	R	21	21	50	4	ENSTRUG00000015141; Exon
scaffold_10	2314488	A	G	36	36	50	3	ENSTRUG00000015141; Intron
scaffold_10	2318315	G	R	35	80	50	9	ENSTRUG00000015141; Exon
scaffold_10	2318372	A	R	31	65	50	5	ENSTRUG00000015141; Exon
scaffold_10	2319706	C	Y	30	30	50	5	ENSTRUG00000015141; Intron
scaffold_10	2320896	C	M	25	34	50	4	ENSTRUG00000015141; Exon
scaffold_10	2321167	A	G	42	42	50	5	ENSTRUG00000015141; Exon
scaffold_10	2321288	C	Y	29	29	50	5	ENSTRUG00000015141; Intron
scaffold_10	2321427	C	Y	30	72	50	7	ENSTRUG00000015141; Exon
scaffold_10	2323272	G	R	43	43	50	7	ENSTRUG00000015141; Exon
scaffold_10	2324104	T	Y	51	51	50	9	ENSTRUG00000015141; Exon
scaffold_10	2326480	T	C	78	78	50	17	ENSTRUG00000015141; Exon
scaffold_10	2327796	A	C	51	51	50	8	ENSTRUG00000015141; Down_stream
scaffold_10	2329352	G	T	51	51	50	8	Inter
scaffold_10	2333392	C	Y	128	181	50	16	ENSTRUG00000015168; Up_stream
scaffold_10	2336007	G	R	228	228	50	55	ENSTRUG00000015168; Exon
scaffold_10	2337064	C	Y	228	228	50	87	ENSTRUG00000015168; Intron
scaffold_10	2337251	G	K	227	228	50	81	ENSTRUG00000015168; Intron
scaffold_10	2337332	T	W	150	150	50	35	ENSTRUG00000015168; Intron
scaffold_10	2340656	C	Y	228	228	50	66	ENSTRUG00000015215; Exon
scaffold_10	2342317	G	K	228	228	50	74	ENSTRUG00000015215; Down_stream
scaffold_10	2342896	C	Y	226	226	50	308	ENSTRUG00000015215; Down_stream
scaffold_10	2342932	T	W	97	99	50	27	ENSTRUG00000015215; Down_stream
scaffold_10	2356693	A	W	31	31	50	21	ENSTRUG00000015246; Down_stream
scaffold_10	2356976	C	S	34	34	50	12	ENSTRUG00000015246; Down_stream
scaffold_10	2358075	A	R	36	36	50	10	ENSTRUG00000015281; Up_stream
scaffold_10	2358845	C	Y	96	96	50	42	ENSTRUG00000015281; Exon
scaffold_10	2359078	G	R	121	121	50	34	ENSTRUG00000015281; Exon
scaffold_10	2360016	C	S	117	177	50	17	ENSTRUG00000015281; Exon
scaffold_10	2366292	G	R	88	112	50	9	ENSTRUG00000015281; Exon
scaffold_10	2366325	G	R	106	106	50	12	ENSTRUG00000015281; Exon
scaffold_10	2369458	G	K	28	28	50	8	ENSTRUG00000015281; Intron
scaffold_10	2371831	G	R	65	65	50	8	ENSTRUG00000015281; Exon
scaffold_10	2372911	A	R	70	118	50	11	ENSTRUG00000015281; Exon
scaffold_10	2373783	A	R	50	65	50	6	ENSTRUG00000015281; Exon
scaffold_10	2373804	G	R	73	136	50	17	ENSTRUG00000015281; Exon
scaffold_10	2378242	T	K	175	228	50	84	Inter
scaffold_10	2378686	G	R	50	50	50	19	Inter
scaffold_10	2379831	G	R	46	46	50	11	Inter
scaffold_10	2380547	T	C	205	205	50	59	ENSTRUG00000015423; Up_stream
scaffold_10	2415968	A	R	75	75	50	49	ENSTRUG00000015423; Down_stream
scaffold_10	2416071	A	W	228	228	50	46	ENSTRUG00000015423; Down_stream
scaffold_10	2489329	T	Y	156	157	50	23	ENSTRUG00000015474; Exon
scaffold_10	2489330	A	W	159	159	50	23	ENSTRUG00000015474; Exon
scaffold_10	2490495	T	Y	56	122	50	17	ENSTRUG00000015474; Exon
scaffold_10	2490697	G	S	194	194	50	21	ENSTRUG00000015474; Exon
scaffold_10	2490720	T	C	111	111	50	28	ENSTRUG00000015474; Exon
scaffold_10	2491779	T	K	56	56	50	15	ENSTRUG00000015474; Intron
scaffold_10	2491834	A	M	130	130	50	19	ENSTRUG00000015474; Intron
scaffold_10	2491839	T	K	110	176	50	19	ENSTRUG00000015474; Intron
scaffold_10	2492948	G	K	21	21	50	33	ENSTRUG00000015474; Down_stream	ENSTRUG00000015514; Up_stream
scaffold_10	2493406	C	M	202	228	50	26	ENSTRUG00000015474; Down_stream	ENSTRUG00000015514; Up_stream
scaffold_10	2493486	C	Y	165	165	50	53	ENSTRUG00000015474; Down_stream	ENSTRUG00000015514; Up_stream
scaffold_10	2494018	A	G	45	45	50	6	ENSTRUG00000015514; Exon
scaffold_10	2495714	C	T	45	45	50	6	ENSTRUG00000015514; Exon
scaffold_10	2495996	C	G	22	54	50	10	ENSTRUG00000015514; Down_stream
scaffold_10	2496064	G	A	57	57	50	10	ENSTRUG00000015514; Down_stream
scaffold_10	2497579	G	R	228	228	50	63	ENSTRUG00000015535; Up_stream
scaffold_10	2503116	T	G	229	229	50	67	Inter
scaffold_10	2535199	T	Y	20	20	50	4	Inter
scaffold_10	2535757	T	C	36	36	50	3	Inter
scaffold_10	2536685	A	W	228	228	50	90	ENSTRUG00000015644; Up_stream
scaffold_10	2536756	A	R	30	30	50	76	ENSTRUG00000015644; Up_stream
scaffold_10	2536888	T	C	35	141	50	41	ENSTRUG00000015644; Up_stream
scaffold_10	2537016	A	G	255	255	50	85	ENSTRUG00000015644; Up_stream
scaffold_10	2537060	G	A	50	235	50	75	ENSTRUG00000015644; Up_stream
scaffold_10	2537195	C	S	228	228	50	113	ENSTRUG00000015644; Exon
scaffold_10	2538001	A	G	94	199	50	61	ENSTRUG00000015644; Exon
scaffold_10	2538110	A	G	36	36	50	3	ENSTRUG00000015644; Intron
scaffold_10	2540426	G	R	34	34	50	36	ENSTRUG00000015644; Exon
scaffold_10	2561554	A	R	22	22	50	20	ENSTRUG00000015730; Intron
scaffold_10	2561636	A	M	68	68	50	26	ENSTRUG00000015730; Intron
scaffold_10	2561677	T	Y	93	210	50	40	ENSTRUG00000015730; Intron
scaffold_10	2561845	A	M	37	79	50	8	ENSTRUG00000015730; Intron
scaffold_10	2561847	A	R	35	35	50	7	ENSTRUG00000015730; Intron
scaffold_10	2566694	A	G	36	36	50	3	ENSTRUG00000015744; Exon
scaffold_10	2582724	A	M	24	24	50	37	ENSTRUG00000015775; Up_stream
scaffold_10	2582828	C	Y	34	34	50	223	ENSTRUG00000015775; Up_stream
scaffold_10	2582856	C	S	58	58	50	150	ENSTRUG00000015775; Up_stream
scaffold_10	2582962	C	Y	228	228	50	174	ENSTRUG00000015775; Up_stream
scaffold_10	2583002	T	K	221	221	50	117	ENSTRUG00000015775; Up_stream
scaffold_10	2583648	T	Y	27	27	50	28	ENSTRUG00000015775; Exon
scaffold_10	2583878	A	T	232	232	50	68	ENSTRUG00000015775; Exon
scaffold_10	2586385	C	Y	78	78	50	20	ENSTRUG00000015775; Exon
scaffold_10	2589709	T	A	54	54	50	9	ENSTRUG00000015775; Exon
scaffold_10	2599827	C	T	78	78	50	17	ENSTRUG00000015775; Exon
scaffold_10	2599837	T	C	39	69	50	15	ENSTRUG00000015775; Exon
scaffold_10	2656498	G	A	36	36	50	3	Inter
scaffold_10	2657157	C	S	26	35	50	4	Inter
scaffold_10	2658036	C	M	31	31	50	4	Inter
scaffold_10	2658073	A	W	28	42	50	5	Inter
scaffold_10	2658307	C	Y	161	162	50	16	Inter
scaffold_10	2658506	C	Y	204	228	50	53	Inter
scaffold_10	2658695	G	R	29	29	50	10	Inter
scaffold_10	2659158	T	C	36	36	50	3	ENSTRUG00000015881; Up_stream
scaffold_10	2660106	A	R	228	228	50	24	ENSTRUG00000015881; Exon
scaffold_10	2660342	T	K	29	29	50	5	ENSTRUG00000015881; Exon
scaffold_10	2660344	G	S	28	28	50	5	ENSTRUG00000015881; Exon
scaffold_10	2660560	G	R	50	104	50	12	ENSTRUG00000015881; Exon
scaffold_10	2660747	A	R	228	228	50	64	ENSTRUG00000015881; Exon
scaffold_10	2660909	G	R	192	228	50	33	ENSTRUG00000015881; Exon
scaffold_10	2660924	C	Y	136	136	50	34	ENSTRUG00000015881; Exon
scaffold_10	2661033	T	Y	122	122	50	125	ENSTRUG00000015881; Exon
scaffold_10	2661041	A	M	134	134	50	128	ENSTRUG00000015881; Exon
scaffold_10	2661297	C	M	228	228	50	94	ENSTRUG00000015881; Exon
scaffold_10	2661306	C	S	228	228	50	100	ENSTRUG00000015881; Exon
scaffold_10	2661386	A	R	118	118	50	89	ENSTRUG00000015881; Exon
scaffold_10	2661686	T	Y	167	167	50	33	ENSTRUG00000015881; Down_stream
scaffold_10	2661750	C	Y	44	44	50	10	ENSTRUG00000015881; Down_stream
scaffold_10	2661754	C	Y	48	96	50	11	ENSTRUG00000015881; Down_stream
scaffold_10	2661855	A	M	216	228	50	39	ENSTRUG00000015881; Down_stream
scaffold_10	2662648	C	Y	116	116	50	14	Inter
scaffold_10	2663354	T	Y	34	34	50	64	Inter
scaffold_10	2664142	A	T	39	39	50	4	ENSTRUG00000015882; Up_stream
scaffold_10	2664145	A	W	24	24	50	10	ENSTRUG00000015882; Up_stream
scaffold_10	2664845	C	Y	228	228	50	124	ENSTRUG00000015882; Up_stream
scaffold_10	2665773	G	R	30	30	50	6	ENSTRUG00000015882; Intron
scaffold_10	2668666	T	W	35	206	50	84	ENSTRUG00000015882; Exon
scaffold_10	2675985	A	C	175	175	50	49	ENSTRUG00000015897; Exon
scaffold_10	2677199	A	G	27	150	50	45	ENSTRUG00000015897; Intron
scaffold_10	2678509	A	M	67	67	50	29	ENSTRUG00000015932; Exon
scaffold_10	2679818	A	R	34	35	50	4	ENSTRUG00000015932; Down_stream
scaffold_10	2680427	A	W	57	57	50	10	ENSTRUG00000015932; Down_stream	ENSTRUG00000015936; Up_stream
scaffold_10	2683438	A	G	132	132	50	35	ENSTRUG00000015938; Up_stream
scaffold_10	2683539	C	S	228	228	50	32	ENSTRUG00000015938; Up_stream
scaffold_10	2684174	A	G	39	39	50	4	ENSTRUG00000015938; Up_stream
scaffold_10	2696676	A	W	164	164	50	29	ENSTRUG00000015938; Exon
scaffold_10	2697521	A	M	137	137	50	22	ENSTRUG00000015938; Down_stream
scaffold_10	2697638	A	G	99	99	50	24	ENSTRUG00000015938; Down_stream
scaffold_10	2697991	G	K	79	114	50	10	ENSTRUG00000015938; Down_stream
scaffold_10	2698614	G	R	20	20	50	20	Inter
scaffold_10	2698661	G	R	35	35	50	24	Inter
scaffold_10	2699849	A	G	54	54	50	9	Inter
scaffold_10	2700460	C	Y	228	228	50	55	Inter
scaffold_10	2700717	T	K	156	156	50	40	Inter
scaffold_10	2701032	T	W	38	51	50	11	ENSTRUG00000015969; Up_stream
scaffold_10	2701674	A	R	185	185	50	52	ENSTRUG00000015969; Up_stream
scaffold_10	2702730	G	S	31	79	50	10	ENSTRUG00000015969; Intron
scaffold_10	2704071	T	C	72	232	50	73	ENSTRUG00000015969; Exon
scaffold_10	2704477	C	Y	210	210	50	110	ENSTRUG00000015969; Down_stream
scaffold_10	2705216	A	R	121	121	50	58	Inter
scaffold_10	2705266	T	K	228	228	50	64	Inter
scaffold_10	2705695	C	Y	228	228	50	180	Inter
scaffold_10	2705822	T	W	40	40	50	7	Inter
scaffold_10	2707075	G	R	130	130	50	40	ENSTRUG00000015990; Exon
scaffold_10	2713350	A	M	28	28	50	4	ENSTRUG00000015990; Down_stream
scaffold_10	2713351	G	S	26	26	50	4	ENSTRUG00000015990; Down_stream
scaffold_10	2716162	T	W	99	99	50	77	ENSTRUG00000016015; Up_stream
scaffold_10	2716234	T	W	138	228	50	60	ENSTRUG00000016015; Up_stream
scaffold_10	2716353	G	S	164	164	50	26	ENSTRUG00000016015; Up_stream
scaffold_10	2716441	A	G	36	36	50	3	ENSTRUG00000016015; Up_stream
scaffold_10	2716559	G	K	123	123	50	17	ENSTRUG00000016015; Up_stream
scaffold_10	2716620	G	R	54	54	50	20	ENSTRUG00000016015; Up_stream
scaffold_10	2716636	G	R	150	219	50	23	ENSTRUG00000016015; Up_stream
scaffold_10	2716703	G	R	180	228	50	24	ENSTRUG00000016015; Up_stream
scaffold_10	2716724	T	C	117	117	50	30	ENSTRUG00000016015; Exon
scaffold_10	2717837	A	G	84	84	50	19	ENSTRUG00000016015; Exon
scaffold_10	2717994	G	A	54	54	50	9	ENSTRUG00000016015; Exon
scaffold_10	2718530	T	C	57	57	50	10	ENSTRUG00000016015; Exon
scaffold_10	2719468	T	Y	28	60	50	5	ENSTRUG00000016015; Down_stream
scaffold_10	2719483	C	T	39	39	50	4	ENSTRUG00000016015; Down_stream
scaffold_10	2720871	A	Y	57	59	50	9	ENSTRUG00000016034; Up_stream
scaffold_10	2721101	A	R	228	228	50	102	ENSTRUG00000016034; Exon
scaffold_10	2721965	T	Y	228	228	50	54	ENSTRUG00000016034; Exon
scaffold_10	2725845	A	R	31	31	50	16	ENSTRUG00000016047; Exon
scaffold_10	2730658	T	W	85	85	50	15	ENSTRUG00000016047; Exon
scaffold_10	2731357	C	Y	173	173	50	21	ENSTRUG00000016047; Exon
scaffold_10	2731644	A	W	194	194	50	41	ENSTRUG00000016047; Exon
scaffold_10	2731711	G	K	228	228	50	36	ENSTRUG00000016047; Exon
scaffold_10	2731897	G	R	228	228	50	50	ENSTRUG00000016047; Exon
scaffold_10	2732454	G	R	173	173	50	27	ENSTRUG00000016047; Exon
scaffold_10	2732552	G	K	228	228	50	39	ENSTRUG00000016047; Exon
scaffold_10	2732875	A	M	91	91	50	11	ENSTRUG00000016047; Down_stream
scaffold_10	2733342	A	R	53	53	50	9	ENSTRUG00000016047; Down_stream
scaffold_10	2733399	G	R	58	58	50	8	ENSTRUG00000016047; Down_stream
scaffold_10	2735811	A	R	83	119	50	11	ENSTRUG00000016083; Exon
scaffold_10	2735955	G	R	69	69	50	11	ENSTRUG00000016083; Exon
scaffold_10	2736257	G	R	25	25	50	8	ENSTRUG00000016083; Exon
scaffold_10	2737198	T	Y	98	102	50	11	ENSTRUG00000016083; Exon	ENSTRUG00000016092; Up_stream
scaffold_10	2737882	C	Y	153	153	50	47	ENSTRUG00000016083; Down_stream	ENSTRUG00000016092; Exon
scaffold_10	2739983	C	Y	97	228	50	59	ENSTRUG00000016092; Down_stream
scaffold_10	2740069	G	S	59	125	50	18	ENSTRUG00000016092; Down_stream
scaffold_10	2741647	C	Y	54	54	50	53	Inter
scaffold_10	2741713	T	Y	97	97	50	23	Inter
scaffold_10	2741850	A	R	228	228	50	58	Inter
scaffold_10	2742045	T	Y	132	132	50	15	Inter
scaffold_10	2742730	C	Y	177	177	50	22	Inter
scaffold_10	2742758	A	R	163	163	50	27	Inter
scaffold_10	2743038	T	Y	57	105	50	10	Inter
scaffold_10	2743230	T	K	162	162	50	16	Inter
scaffold_10	2743355	A	R	26	26	50	5	Inter
scaffold_10	2744779	T	K	42	42	50	9	ENSTRUG00000016101; Up_stream
scaffold_10	2745033	C	M	25	28	50	6	ENSTRUG00000016101; Up_stream
scaffold_10	2745414	T	A	28	66	50	14	ENSTRUG00000016101; Up_stream
scaffold_10	2764024	A	T	32	147	50	44	ENSTRUG00000016106; Intron
scaffold_10	2769873	C	S	46	46	50	6	ENSTRUG00000016124; Exon
scaffold_10	2769886	G	S	34	34	50	8	ENSTRUG00000016124; Exon
scaffold_10	2769888	C	Y	42	42	50	8	ENSTRUG00000016124; Exon
scaffold_10	2769942	C	S	37	37	50	6	ENSTRUG00000016124; Exon
scaffold_10	2770037	A	W	46	107	50	15	ENSTRUG00000016124; Exon
scaffold_10	2772822	A	G	36	36	50	3	Inter
scaffold_10	2781330	G	R	110	110	50	27	ENSTRUG00000016126; Exon
scaffold_10	2781339	A	R	105	105	50	24	ENSTRUG00000016126; Exon
scaffold_10	2781396	A	W	82	82	50	17	ENSTRUG00000016126; Exon
scaffold_100	7956	A	G	36	36	50	3	ENSTRUG00000017351; Exon
scaffold_100	7998	C	M	29	29	50	6	ENSTRUG00000017351; Exon
scaffold_100	8733	A	W	37	37	50	7	ENSTRUG00000017351; Exon
scaffold_100	13355	C	S	36	43	50	13	Inter
scaffold_100	13433	G	K	23	52	50	5	Inter
scaffold_100	13478	C	G	20	57	50	11	Inter
scaffold_100	13727	C	Y	104	135	50	11	Inter
scaffold_100	14036	T	Y	228	228	50	90	Inter
scaffold_100	14053	T	C	255	255	50	115	Inter
scaffold_100	22964	T	Y	97	188	50	28	ENSTRUG00000017353; Down_stream
scaffold_100	24721	T	Y	23	23	50	5	Inter
scaffold_100	28953	G	T	42	42	50	5	Inter
scaffold_100	28955	T	C	39	39	50	4	Inter
scaffold_100	37095	C	M	216	216	50	47	ENSTRUG00000017356; Exon
scaffold_100	52239	C	Y	228	228	50	37	ENSTRUG00000017356; Exon
scaffold_100	64307	T	Y	38	38	50	14	ENSTRUG00000017356; Intron
scaffold_100	64479	C	M	64	64	50	7	ENSTRUG00000017356; Intron
scaffold_100	65211	G	R	223	223	50	57	ENSTRUG00000017356; Exon
scaffold_100	67113	T	C	190	190	50	54	ENSTRUG00000017356; Exon
scaffold_100	67335	G	A	81	162	50	48	ENSTRUG00000017356; Exon
scaffold_100	67445	A	T	126	126	50	33	ENSTRUG00000017356; Down_stream
scaffold_100	68166	C	Y	187	187	50	169	ENSTRUG00000017356; Down_stream
scaffold_100	68167	G	R	103	103	50	173	ENSTRUG00000017356; Down_stream
scaffold_100	87242	A	W	55	97	50	8	ENSTRUG00000017366; Intron
scaffold_100	89635	T	Y	62	62	50	10	ENSTRUG00000017366; Exon
scaffold_100	104092	G	R	44	86	50	8	ENSTRUG00000017366; Exon
scaffold_100	108063	A	G	48	48	50	7	ENSTRUG00000017366; Exon
scaffold_100	108328	G	A	45	45	50	6	ENSTRUG00000017366; Exon
scaffold_100	110559	C	Y	68	68	50	12	ENSTRUG00000017366; Exon
scaffold_100	111656	C	G	57	57	50	10	ENSTRUG00000017366; Exon
scaffold_100	113670	T	Y	30	30	50	4	ENSTRUG00000017366; Intron
scaffold_100	114133	T	K	66	66	50	13	ENSTRUG00000017366; Exon
scaffold_100	114942	C	Y	51	51	50	22	ENSTRUG00000017366; Exon
scaffold_100	115179	G	R	141	141	50	27	ENSTRUG00000017366; Exon
scaffold_100	120430	C	Y	49	130	50	23	ENSTRUG00000017366; Down_stream	ENSTRUG00000017387; Up_stream
scaffold_100	127749	A	W	25	25	50	18	ENSTRUG00000017397; Up_stream
scaffold_100	133609	C	S	200	200	50	20	ENSTRUG00000017397; Intron
scaffold_100	134264	G	S	228	228	50	53	ENSTRUG00000017397; Intron
scaffold_100	135714	G	R	190	190	50	31	ENSTRUG00000017397; Intron
scaffold_100	136020	C	A	26	26	50	7	ENSTRUG00000017397; Down_stream
scaffold_100	136161	T	K	139	139	50	17	ENSTRUG00000017397; Down_stream	ENSTRUG00000017409; Up_stream
scaffold_100	137391	C	Y	42	105	50	15	ENSTRUG00000017409; Intron
scaffold_100	138734	G	R	67	67	50	7	ENSTRUG00000017409; Exon
scaffold_100	138947	C	T	63	63	50	12	ENSTRUG00000017409; Exon
scaffold_100	144130	T	K	228	228	50	171	ENSTRUG00000017410; Up_stream
scaffold_100	144225	G	S	228	228	50	185	ENSTRUG00000017410; Up_stream
scaffold_100	144938	A	R	228	228	50	131	ENSTRUG00000017410; Exon
scaffold_100	149271	A	R	121	228	50	67	ENSTRUG00000017410; Exon
scaffold_100	149488	G	R	138	228	50	82	ENSTRUG00000017410; Exon	ENSTRUG00000017415; Up_stream
scaffold_100	151257	T	W	57	57	50	9	ENSTRUG00000017415; Intron
scaffold_100	151435	A	R	176	199	50	18	ENSTRUG00000017415; Intron
scaffold_100	151768	G	C	81	81	50	18	ENSTRUG00000017415; Intron
scaffold_100	151912	C	Y	82	91	50	9	ENSTRUG00000017415; Exon
scaffold_100	152116	G	K	24	63	50	6	ENSTRUG00000017415; Exon
scaffold_100	153106	A	R	198	198	50	24	ENSTRUG00000017415; Down_stream
scaffold_100	159716	T	C	54	54	50	9	ENSTRUG00000017416; Intron
scaffold_100	160885	A	R	61	61	50	10	ENSTRUG00000017416; Exon
scaffold_100	162895	T	Y	69	69	50	9	ENSTRUG00000017416; Exon
scaffold_100	165718	C	Y	105	105	50	11	ENSTRUG00000017416; Exon
scaffold_100	171129	T	Y	41	110	50	19	ENSTRUG00000017416; Down_stream
scaffold_100	172380	C	Y	183	228	50	36	Inter
scaffold_100	172472	A	M	63	63	50	32	Inter
scaffold_100	178560	C	Y	25	26	50	5	ENSTRUG00000017426; Intron
scaffold_100	180227	C	Y	140	140	50	18	ENSTRUG00000017426; Exon
scaffold_100	182125	A	R	64	83	50	8	ENSTRUG00000017426; Exon
scaffold_100	183750	G	R	47	47	50	8	ENSTRUG00000017426; Down_stream
scaffold_100	183886	T	C	42	42	50	5	ENSTRUG00000017426; Down_stream
scaffold_100	185176	C	Y	56	62	50	6	Inter
scaffold_100	185180	A	R	53	61	50	6	Inter
scaffold_100	186055	G	K	24	24	50	6	Inter
scaffold_100	186275	G	A	36	36	50	3	Inter
scaffold_100	186854	G	R	21	21	50	7	Inter
scaffold_100	187084	A	M	77	77	50	23	ENSTRUG00000017442; Up_stream
scaffold_100	187085	T	A	32	90	50	23	ENSTRUG00000017442; Up_stream
scaffold_100	188161	A	G	45	45	50	6	ENSTRUG00000017442; Exon
scaffold_100	208279	G	R	32	32	50	126	ENSTRUG00000017459; Exon
scaffold_100	208721	G	K	228	228	50	97	ENSTRUG00000017459; Down_stream
scaffold_100	208904	A	R	24	24	50	19	ENSTRUG00000017459; Down_stream
scaffold_100	208905	G	R	47	60	50	11	ENSTRUG00000017459; Down_stream
scaffold_100	233664	G	R	53	53	50	8	Inter
scaffold_100	234860	G	R	216	216	50	29	ENSTRUG00000017479; Up_stream
scaffold_100	235233	G	R	65	65	50	19	ENSTRUG00000017479; Up_stream
scaffold_100	235585	G	R	225	228	50	34	ENSTRUG00000017479; Exon
scaffold_100	245164	C	Y	20	20	50	18	ENSTRUG00000017479; Exon
scaffold_100	247994	A	M	89	89	50	20	ENSTRUG00000017479; Exon
scaffold_100	248820	T	Y	44	44	50	19	ENSTRUG00000017479; Exon
scaffold_100	257041	G	C	36	36	50	3	ENSTRUG00000017486; Intron
scaffold_100	258238	A	C	36	36	50	3	ENSTRUG00000017486; Intron
scaffold_100	259413	G	R	192	228	50	216	ENSTRUG00000017486; Exon
scaffold_100	260627	T	Y	228	228	50	149	ENSTRUG00000017486; Exon
scaffold_100	260628	G	R	160	160	50	149	ENSTRUG00000017486; Exon
scaffold_100	260696	G	S	228	228	50	116	ENSTRUG00000017486; Exon
scaffold_100	260918	C	Y	228	228	50	252	ENSTRUG00000017486; Exon
scaffold_100	262151	C	M	132	158	50	77	ENSTRUG00000017486; Down_stream
scaffold_100	262152	T	W	48	75	50	58	ENSTRUG00000017486; Down_stream
scaffold_100	262156	C	M	59	70	50	9	ENSTRUG00000017486; Down_stream
scaffold_100	262157	T	R	21	26	50	6	ENSTRUG00000017486; Down_stream
scaffold_100	262754	G	R	26	26	50	50	ENSTRUG00000017486; Down_stream
scaffold_100	262832	G	R	83	83	50	79	Inter
scaffold_100	263028	G	K	157	228	50	25	Inter
scaffold_100	263064	C	S	136	217	50	26	Inter
scaffold_100	263104	C	M	69	69	50	15	Inter
scaffold_100	263247	T	Y	20	20	50	21	Inter
scaffold_100	263257	G	R	42	42	50	18	Inter
scaffold_100	263304	A	M	52	52	50	12	Inter
scaffold_100	263414	T	Y	40	97	50	13	Inter
scaffold_100	264364	T	Y	26	26	50	11	ENSTRUG00000017504; Up_stream
scaffold_100	265431	A	G	57	57	50	10	ENSTRUG00000017504; Intron
scaffold_100	265676	A	R	105	105	50	23	ENSTRUG00000017504; Intron
scaffold_100	265677	G	K	78	78	50	22	ENSTRUG00000017504; Intron
scaffold_100	265831	C	S	97	115	50	11	ENSTRUG00000017504; Intron
scaffold_100	265888	G	R	53	101	50	10	ENSTRUG00000017504; Intron
scaffold_100	268263	A	M	26	62	50	5	ENSTRUG00000017504; Intron
scaffold_100	268348	G	R	23	32	50	4	ENSTRUG00000017504; Intron
scaffold_100	388900	C	Y	28	28	50	6	ENSTRUG00000017540; Up_stream
scaffold_100	390843	C	Y	32	32	50	5	ENSTRUG00000017540; Exon
scaffold_100	394914	C	Y	58	58	50	16	ENSTRUG00000017540; Exon
scaffold_100	395695	G	R	31	31	50	8	ENSTRUG00000017540; Down_stream
scaffold_100	396073	A	R	167	167	50	43	ENSTRUG00000017540; Down_stream
scaffold_100	467958	A	C	42	72	50	16	ENSTRUG00000017549; Up_stream
scaffold_100	468792	A	G	78	78	50	17	ENSTRUG00000017549; Exon
scaffold_100	476418	G	R	97	97	50	15	ENSTRUG00000017553; Exon
scaffold_100	479801	C	A	51	51	50	8	ENSTRUG00000017553; Intron
scaffold_100	480187	T	A	30	30	50	5	ENSTRUG00000017553; Down_stream
scaffold_100	480627	C	M	32	32	50	11	ENSTRUG00000017553; Down_stream
scaffold_100	481013	T	Y	125	125	50	15	ENSTRUG00000017553; Down_stream
scaffold_100	481173	T	K	47	143	50	28	Inter
scaffold_100	513536	A	R	29	52	50	6	ENSTRUG00000017582; Exon
scaffold_100	515243	A	G	54	54	50	9	ENSTRUG00000017582; Exon
scaffold_100	516273	G	R	151	151	50	15	ENSTRUG00000017582; Down_stream	ENSTRUG00000017591; Up_stream
scaffold_100	516377	C	S	58	103	50	9	ENSTRUG00000017582; Down_stream	ENSTRUG00000017591; Up_stream
scaffold_100	516536	C	Y	83	131	50	11	ENSTRUG00000017582; Down_stream	ENSTRUG00000017591; Up_stream
scaffold_100	516702	G	K	148	148	50	62	ENSTRUG00000017582; Down_stream	ENSTRUG00000017591; Up_stream
scaffold_100	517678	C	Y	65	65	50	25	ENSTRUG00000017591; Exon
scaffold_100	517681	C	Y	38	38	50	23	ENSTRUG00000017591; Exon
scaffold_100	517726	G	R	29	29	50	26	ENSTRUG00000017591; Exon
scaffold_100	519078	T	Y	36	55	50	5	ENSTRUG00000017591; Down_stream	ENSTRUG00000017600; Up_stream
scaffold_100	519762	C	Y	146	146	50	109	ENSTRUG00000017591; Down_stream	ENSTRUG00000017600; Up_stream
scaffold_100	522153	C	Y	194	194	50	51	ENSTRUG00000017600; Exon
scaffold_100	523161	T	Y	57	213	50	50	ENSTRUG00000017600; Exon	ENSTRUG00000017609; Up_stream
scaffold_100	523549	G	R	210	210	50	51	ENSTRUG00000017600; Exon	ENSTRUG00000017609; Intron
scaffold_100	523705	G	K	211	211	50	86	ENSTRUG00000017600; Exon	ENSTRUG00000017609; Intron
scaffold_100	523769	A	R	228	228	50	102	ENSTRUG00000017600; Exon	ENSTRUG00000017609; Intron
scaffold_100	523850	A	R	121	228	50	88	ENSTRUG00000017600; Exon	ENSTRUG00000017609; Intron
scaffold_100	523954	A	M	69	69	50	44	ENSTRUG00000017600; Exon	ENSTRUG00000017609; Intron
scaffold_100	524059	G	K	194	228	50	155	ENSTRUG00000017600; Down_stream	ENSTRUG00000017609; Intron
scaffold_100	524113	C	S	228	228	50	174	ENSTRUG00000017600; Down_stream	ENSTRUG00000017609; Intron
scaffold_100	524196	C	Y	228	228	50	136	ENSTRUG00000017600; Down_stream	ENSTRUG00000017609; Intron
scaffold_100	524198	T	Y	228	228	50	137	ENSTRUG00000017600; Down_stream	ENSTRUG00000017609; Intron
scaffold_100	524268	G	K	187	187	50	37	ENSTRUG00000017600; Down_stream	ENSTRUG00000017609; Intron
scaffold_100	567110	G	R	180	220	50	22	ENSTRUG00000017623; Exon
scaffold_100	568439	G	R	154	154	50	25	Inter
scaffold_100	568465	T	W	193	193	50	32	Inter
scaffold_100	592665	G	R	52	52	50	9	ENSTRUG00000017629; Up_stream
scaffold_100	594550	C	Y	21	21	50	5	ENSTRUG00000017629; Exon
scaffold_100	596246	T	W	37	37	50	11	ENSTRUG00000017637; Up_stream
scaffold_100	596623	T	Y	103	103	50	18	ENSTRUG00000017637; Up_stream
scaffold_100	596735	T	K	23	23	50	8	ENSTRUG00000017637; Up_stream
scaffold_100	597066	A	W	60	108	50	11	ENSTRUG00000017637; Exon
scaffold_100	597194	C	Y	37	94	50	13	ENSTRUG00000017637; Exon
scaffold_100	597653	G	R	125	125	50	25	ENSTRUG00000017637; Exon
scaffold_100	597987	C	Y	91	91	50	12	ENSTRUG00000017637; Exon
scaffold_100	597988	A	R	88	132	50	12	ENSTRUG00000017637; Exon
scaffold_100	598983	A	G	36	36	50	3	ENSTRUG00000017637; Intron
scaffold_100	600307	G	R	30	30	50	5	ENSTRUG00000017637; Exon
scaffold_100	600314	T	W	21	21	50	7	ENSTRUG00000017637; Exon
scaffold_100	605854	T	K	147	176	50	16	ENSTRUG00000017637; Exon
scaffold_100	615332	C	A	36	36	50	3	ENSTRUG00000017642; Exon
scaffold_100	621136	T	G	36	36	50	3	ENSTRUG00000017642; Exon
scaffold_100	637882	C	A	60	87	50	21	ENSTRUG00000017670; Exon
scaffold_100	638055	G	R	29	68	50	6	ENSTRUG00000017670; Exon
scaffold_100	638079	G	T	20	54	50	10	ENSTRUG00000017670; Exon
scaffold_100	638772	T	C	57	57	50	10	ENSTRUG00000017670; Exon
scaffold_100	639317	G	R	153	153	50	32	ENSTRUG00000017670; Exon
scaffold_100	649425	T	Y	228	228	50	66	ENSTRUG00000017670; Exon
scaffold_100	650451	A	M	117	117	50	14	ENSTRUG00000017670; Exon
scaffold_100	651330	G	A	78	78	50	17	ENSTRUG00000017670; Exon
scaffold_100	651498	G	R	108	108	50	15	ENSTRUG00000017670; Exon
scaffold_100	651707	A	R	48	124	50	20	ENSTRUG00000017670; Exon
scaffold_100	655838	T	C	168	168	50	47	ENSTRUG00000017670; Intron
scaffold_100	656379	A	R	62	62	50	307	ENSTRUG00000017670; Intron
scaffold_100	656514	T	R	56	56	50	12	ENSTRUG00000017670; Intron	ENSTRUG00000017692; Up_stream
scaffold_100	656515	T	R	40	61	50	7	ENSTRUG00000017670; Intron	ENSTRUG00000017692; Up_stream
scaffold_100	656627	C	T	36	36	50	3	ENSTRUG00000017670; Intron	ENSTRUG00000017692; Up_stream
scaffold_100	656730	G	R	228	228	50	100	ENSTRUG00000017670; Intron	ENSTRUG00000017692; Up_stream
scaffold_100	656791	C	M	148	148	50	65	ENSTRUG00000017670; Intron	ENSTRUG00000017692; Up_stream
scaffold_100	656949	A	W	97	97	50	27	ENSTRUG00000017670; Intron	ENSTRUG00000017692; Up_stream
scaffold_100	657244	C	M	24	69	50	8	ENSTRUG00000017670; Down_stream	ENSTRUG00000017692; Up_stream
scaffold_100	657329	A	R	60	60	50	6	ENSTRUG00000017670; Down_stream	ENSTRUG00000017692; Up_stream
scaffold_100	657411	C	T	22	57	50	11	ENSTRUG00000017670; Down_stream	ENSTRUG00000017692; Up_stream
scaffold_100	657546	G	R	49	49	50	12	ENSTRUG00000017670; Down_stream	ENSTRUG00000017692; Exon
scaffold_100	659877	T	K	150	196	50	19	ENSTRUG00000017692; Exon
scaffold_100	661723	G	S	35	35	50	13	ENSTRUG00000017712; Exon
scaffold_100	662062	G	A	49	87	50	21	ENSTRUG00000017712; Exon
scaffold_100	662263	G	R	126	126	50	62	ENSTRUG00000017712; Exon
scaffold_100	662389	G	R	201	201	50	44	ENSTRUG00000017712; Exon
scaffold_100	662953	G	S	228	228	50	151	ENSTRUG00000017712; Exon	ENSTRUG00000017719; Up_stream
scaffold_100	662973	T	Y	71	71	50	159	ENSTRUG00000017712; Exon	ENSTRUG00000017719; Up_stream
scaffold_100	663059	G	K	40	40	50	14	ENSTRUG00000017712; Exon	ENSTRUG00000017719; Up_stream
scaffold_100	663259	T	K	228	228	50	77	ENSTRUG00000017712; Intron	ENSTRUG00000017719; Up_stream
scaffold_100	663552	T	Y	64	64	50	15	ENSTRUG00000017712; Intron	ENSTRUG00000017719; Up_stream
scaffold_100	663727	A	R	93	93	50	35	ENSTRUG00000017712; Intron	ENSTRUG00000017719; Up_stream
scaffold_100	665024	G	R	77	122	50	10	ENSTRUG00000017719; Exon
scaffold_100	668046	A	R	125	182	50	17	ENSTRUG00000017719; Exon
scaffold_100	668998	C	S	73	73	50	16	ENSTRUG00000017719; Exon
scaffold_100	669732	A	R	152	156	50	17	ENSTRUG00000017719; Exon
scaffold_100	670294	C	S	66	66	50	10	ENSTRUG00000017719; Exon
scaffold_100	708553	G	K	228	228	50	55	ENSTRUG00000017744; Up_stream
scaffold_100	708762	G	R	149	149	50	50	ENSTRUG00000017744; Exon
scaffold_100	738011	T	C	255	255	50	77	ENSTRUG00000017753; Down_stream	ENSTRUG00000017770; Up_stream
scaffold_100	738036	G	R	228	228	50	48	ENSTRUG00000017753; Down_stream	ENSTRUG00000017770; Up_stream
scaffold_100	738063	T	K	166	228	50	34	ENSTRUG00000017753; Down_stream	ENSTRUG00000017770; Up_stream
scaffold_100	738114	T	Y	85	85	50	40	ENSTRUG00000017753; Down_stream	ENSTRUG00000017770; Up_stream
scaffold_100	738139	T	G	135	135	50	36	ENSTRUG00000017753; Down_stream	ENSTRUG00000017770; Up_stream
scaffold_100	738192	A	C	105	105	50	26	ENSTRUG00000017753; Down_stream	ENSTRUG00000017770; Up_stream
scaffold_100	741210	C	Y	224	224	50	31	ENSTRUG00000017770; Exon
scaffold_100	751623	T	W	27	27	50	13	ENSTRUG00000017787; Up_stream
scaffold_100	751879	T	C	32	255	50	260	ENSTRUG00000017787; Exon
scaffold_100	751937	A	R	228	228	50	289	ENSTRUG00000017787; Exon
scaffold_100	753277	C	G	255	255	50	156	ENSTRUG00000017787; Exon	ENSTRUG00000017790; Up_stream
scaffold_100	754958	C	Y	53	57	50	6	ENSTRUG00000017790; Exon
scaffold_100	756001	T	Y	30	60	50	5	ENSTRUG00000017790; Exon
scaffold_100	757321	C	Y	21	21	50	5	ENSTRUG00000017790; Exon
scaffold_100	757440	A	R	24	24	50	7	ENSTRUG00000017790; Exon
scaffold_100	757486	A	M	20	20	50	13	ENSTRUG00000017790; Exon
scaffold_100	757829	A	G	36	36	50	3	ENSTRUG00000017790; Exon
scaffold_100	759115	G	S	27	27	50	5	Inter
scaffold_100	763804	G	K	52	52	50	28	ENSTRUG00000017794; Exon
scaffold_100	771573	G	R	213	213	50	26	ENSTRUG00000017794; Down_stream
scaffold_100	771858	G	R	146	146	50	32	ENSTRUG00000017794; Down_stream
scaffold_100	794547	G	A	36	36	50	3	ENSTRUG00000017816; Exon
scaffold_100	794644	T	C	36	36	50	3	ENSTRUG00000017816; Exon
scaffold_100	846608	A	T	42	42	50	5	Inter
scaffold_100	846611	A	R	30	37	50	8	Inter
scaffold_100	847533	T	W	30	30	50	5	ENSTRUG00000017828; Up_stream
scaffold_100	847787	G	R	73	73	50	14	ENSTRUG00000017828; Up_stream
scaffold_100	848209	G	K	24	24	50	19	ENSTRUG00000017828; Up_stream
scaffold_100	848671	C	Y	109	142	50	14	ENSTRUG00000017828; Exon
scaffold_100	848680	G	S	123	123	50	13	ENSTRUG00000017828; Exon
scaffold_100	848986	T	W	126	126	50	14	ENSTRUG00000017828; Exon
scaffold_100	849610	A	R	119	119	50	17	ENSTRUG00000017828; Exon
scaffold_100	849722	A	G	45	45	50	6	ENSTRUG00000017828; Exon
scaffold_100	853975	C	Y	118	118	50	13	ENSTRUG00000017828; Exon
scaffold_100	855829	C	Y	60	60	50	14	ENSTRUG00000017828; Exon
scaffold_100	858304	A	G	66	66	50	13	ENSTRUG00000017828; Exon
scaffold_100	868756	G	A	36	36	50	3	Inter
scaffold_100	870887	G	K	25	25	50	5	ENSTRUG00000017832; Exon
scaffold_100	873039	G	R	54	54	50	9	ENSTRUG00000017832; Down_stream	ENSTRUG00000019034; Up_stream
scaffold_100	874730	G	R	42	42	50	20	ENSTRUG00000019034; Down_stream	ENSTRUG00000017835; Exon
scaffold_100	874747	C	M	20	20	50	18	ENSTRUG00000019034; Down_stream	ENSTRUG00000017835; Exon
scaffold_100	874825	A	M	21	21	50	19	ENSTRUG00000017835; Exon
scaffold_100	874960	T	W	20	56	50	5	ENSTRUG00000017835; Intron	ENSTRUG00000017839; Up_stream
scaffold_100	875993	A	M	26	26	50	27	ENSTRUG00000017835; Down_stream	ENSTRUG00000017839; Exon
scaffold_100	876649	C	Y	136	136	50	57	ENSTRUG00000017835; Down_stream	ENSTRUG00000017839; Exon
scaffold_100	876870	G	R	100	220	50	39	ENSTRUG00000017835; Down_stream	ENSTRUG00000017839; Exon
scaffold_100	884748	A	R	228	228	50	102	ENSTRUG00000017844; Exon
scaffold_100	886918	G	R	58	145	50	26	ENSTRUG00000017844; Exon
scaffold_100	892864	A	M	228	228	50	58	ENSTRUG00000017844; Intron	ENSTRUG00000017864; Down_stream
scaffold_100	892964	A	G	75	75	50	16	ENSTRUG00000017844; Intron	ENSTRUG00000017864; Down_stream
scaffold_100	893283	T	Y	78	78	50	11	ENSTRUG00000017844; Intron	ENSTRUG00000017864; Down_stream
scaffold_100	893668	G	R	42	42	50	20	ENSTRUG00000017844; Exon
scaffold_100	893686	T	W	143	206	50	21	ENSTRUG00000017844; Exon
scaffold_100	893762	T	Y	133	133	50	15	ENSTRUG00000017844; Exon
scaffold_100	893942	T	W	124	124	50	14	ENSTRUG00000017844; Exon
scaffold_100	896440	G	R	102	102	50	10	ENSTRUG00000017844; Exon
scaffold_100	897048	G	R	61	115	50	13	ENSTRUG00000017844; Exon
scaffold_100	902505	C	Y	55	55	50	33	ENSTRUG00000017844; Intron	ENSTRUG00000017868; Exon
scaffold_100	902593	C	Y	116	116	50	28	ENSTRUG00000017844; Intron	ENSTRUG00000017868; Exon
scaffold_100	902932	A	G	36	36	50	3	ENSTRUG00000017844; Intron	ENSTRUG00000017868; Down_stream
scaffold_100	903340	A	G	36	36	50	3	ENSTRUG00000017844; Intron	ENSTRUG00000017868; Down_stream
scaffold_100	906803	C	S	111	124	50	13	ENSTRUG00000017844; Down_stream	ENSTRUG00000017898; Up_stream
scaffold_100	907014	A	G	57	57	50	10	ENSTRUG00000017898; Exon
scaffold_100	909088	G	K	24	24	50	8	ENSTRUG00000017898; Exon
scaffold_100	931945	T	C	36	36	50	3	ENSTRUG00000017911; Exon
scaffold_100	933378	C	T	36	36	50	3	ENSTRUG00000017911; Exon
scaffold_100	938668	A	W	25	25	50	5	ENSTRUG00000017911; Exon
scaffold_100	939905	A	G	36	36	50	3	ENSTRUG00000017911; Exon
scaffold_100	941338	G	R	32	36	50	5	ENSTRUG00000017911; Exon
scaffold_100	947025	C	Y	34	34	50	5	ENSTRUG00000017911; Exon
scaffold_100	950182	C	Y	21	22	50	4	ENSTRUG00000017911; Exon
scaffold_100	951726	C	Y	77	77	50	14	ENSTRUG00000017911; Exon
scaffold_100	953010	A	W	59	101	50	8	ENSTRUG00000017911; Exon
scaffold_100	953025	A	R	56	56	50	7	ENSTRUG00000017911; Exon
scaffold_100	953372	C	A	63	63	50	12	ENSTRUG00000017911; Exon
scaffold_100	954863	T	Y	27	27	50	5	ENSTRUG00000017911; Exon
scaffold_100	956481	T	C	51	51	50	8	ENSTRUG00000017911; Exon
scaffold_100	960017	C	G	48	48	50	7	ENSTRUG00000017911; Exon
scaffold_100	962066	C	Y	53	53	50	7	ENSTRUG00000017911; Exon
scaffold_100	962893	T	Y	201	201	50	42	ENSTRUG00000017911; Exon
scaffold_100	962914	C	Y	59	59	50	45	ENSTRUG00000017911; Exon
scaffold_100	963166	C	Y	73	73	50	31	ENSTRUG00000017911; Exon
scaffold_100	963919	T	C	75	75	50	16	ENSTRUG00000017911; Exon	ENSTRUG00000017946; Up_stream
scaffold_100	964614	T	W	155	223	50	119	ENSTRUG00000017911; Down_stream	ENSTRUG00000017946; Up_stream
scaffold_100	964615	T	W	204	228	50	118	ENSTRUG00000017911; Down_stream	ENSTRUG00000017946; Up_stream
scaffold_100	968038	T	Y	228	228	50	71	ENSTRUG00000017946; Exon
scaffold_100	968047	T	W	53	53	50	70	ENSTRUG00000017946; Exon
scaffold_100	968049	A	R	56	56	50	70	ENSTRUG00000017946; Exon
scaffold_100	968514	T	G	126	126	50	33	ENSTRUG00000017946; Exon
scaffold_100	968618	C	Y	127	218	50	30	ENSTRUG00000017946; Exon
scaffold_100	984673	C	Y	30	30	50	6	ENSTRUG00000017998; Exon
scaffold_100	985925	A	R	87	87	50	9	ENSTRUG00000018001; Up_stream
scaffold_100	985994	A	R	31	31	50	5	ENSTRUG00000018001; Up_stream
scaffold_10002	2270	T	C	123	123	50	32	Inter
scaffold_10002	2464	G	R	83	83	50	50	Inter
scaffold_10002	2675	T	C	126	126	50	33	Inter
scaffold_10012	813	T	C	51	51	50	8	Inter
scaffold_10016	1924	G	A	20	42	50	6	Inter
scaffold_10017	402	A	R	108	108	50	35	Inter
scaffold_10017	407	A	G	138	138	50	37	Inter
scaffold_10073	567	C	G	45	45	50	6	Inter
scaffold_10076	606	T	A	36	36	50	3	Inter
scaffold_10076	656	T	C	36	36	50	3	Inter
scaffold_10080	530	G	R	28	28	50	4	Inter
scaffold_10082	2198	T	Y	70	75	50	21	Inter
scaffold_10082	2506	A	G	253	253	50	75	Inter
scaffold_101	14855	T	W	30	61	50	5	ENSTRUG00000000453; Up_stream
scaffold_101	17087	G	T	36	36	50	3	ENSTRUG00000000453; Down_stream
scaffold_101	17150	C	A	36	36	50	3	ENSTRUG00000000453; Down_stream
scaffold_101	18028	C	Y	24	24	50	17	Inter
scaffold_101	22242	T	C	42	42	50	5	Inter
scaffold_101	29906	A	W	162	191	50	19	ENSTRUG00000000454; Exon
scaffold_101	30000	T	W	71	228	50	59	ENSTRUG00000000454; Intron
scaffold_101	30002	T	W	45	228	50	69	ENSTRUG00000000454; Intron
scaffold_101	31818	A	M	34	34	50	4	ENSTRUG00000000454; Intron
scaffold_101	31846	G	S	33	37	50	4	ENSTRUG00000000454; Intron
scaffold_101	32336	A	R	228	228	50	1447	ENSTRUG00000000454; Exon
scaffold_101	32511	A	G	129	255	50	563	ENSTRUG00000000454; Exon
scaffold_101	32516	T	Y	29	228	50	447	ENSTRUG00000000454; Exon
scaffold_101	32547	A	R	61	61	50	72	ENSTRUG00000000454; Exon
scaffold_101	32598	C	T	54	54	50	9	ENSTRUG00000000454; Intron
scaffold_101	43343	T	Y	24	138	50	34	ENSTRUG00000000553; Exon
scaffold_101	45118	C	G	36	36	50	3	Inter
scaffold_101	45166	C	T	36	36	50	3	Inter
scaffold_101	45227	A	G	39	39	50	4	Inter
scaffold_101	50935	A	G	36	36	50	3	ENSTRUG00000000629; Intron
scaffold_101	55517	T	C	36	36	50	3	ENSTRUG00000000629; Exon
scaffold_101	63282	G	C	75	75	50	16	ENSTRUG00000000629; Exon
scaffold_101	76077	A	G	66	66	50	13	ENSTRUG00000000629; Exon
scaffold_101	80457	A	R	44	44	50	11	Inter
scaffold_101	110503	C	Y	30	72	50	8	ENSTRUG00000000695; Exon
scaffold_101	115674	A	M	118	187	50	21	ENSTRUG00000000732; Up_stream
scaffold_101	116611	G	R	67	67	50	12	ENSTRUG00000000732; Exon	ENSTRUG00000000736; Up_stream
scaffold_101	116796	A	R	100	148	50	12	ENSTRUG00000000732; Exon	ENSTRUG00000000736; Up_stream
scaffold_101	117454	T	Y	137	228	50	60	ENSTRUG00000000732; Down_stream	ENSTRUG00000000736; Exon
scaffold_101	118004	T	Y	178	228	50	56	ENSTRUG00000000736; Exon
scaffold_101	118373	G	R	154	228	50	48	ENSTRUG00000000736; Exon
scaffold_101	118697	G	R	228	228	50	83	ENSTRUG00000000736; Exon
scaffold_101	118870	C	Y	228	228	50	77	ENSTRUG00000000736; Exon
scaffold_101	119015	A	M	85	95	50	9	ENSTRUG00000000736; Intron
scaffold_101	119016	G	K	77	92	50	9	ENSTRUG00000000736; Intron
scaffold_101	119107	T	Y	91	91	50	28	ENSTRUG00000000736; Down_stream
scaffold_101	119279	G	C	51	51	50	8	ENSTRUG00000000736; Down_stream
scaffold_101	119327	C	Y	24	105	50	21	ENSTRUG00000000736; Down_stream
scaffold_101	133168	A	G	36	36	50	3	Inter
scaffold_101	135097	G	R	64	87	50	7	Inter
scaffold_101	155597	T	C	36	36	50	3	ENSTRUG00000000820; Intron
scaffold_101	155679	A	R	35	55	50	5	ENSTRUG00000000820; Intron
scaffold_101	155696	C	M	33	39	50	4	ENSTRUG00000000820; Intron
scaffold_101	156420	C	Y	194	194	50	21	ENSTRUG00000000820; Exon
scaffold_101	158867	G	S	20	68	50	9	ENSTRUG00000000820; Exon
scaffold_101	160098	C	S	36	36	50	13	ENSTRUG00000000820; Exon
scaffold_101	160872	T	A	51	51	50	8	ENSTRUG00000000820; Down_stream
scaffold_101	161681	C	Y	26	26	50	21	ENSTRUG00000000820; Down_stream
scaffold_101	161715	C	Y	228	228	50	35	ENSTRUG00000000956; Up_stream
scaffold_101	161817	T	Y	143	143	50	39	ENSTRUG00000000956; Up_stream
scaffold_101	161842	T	K	82	206	50	39	ENSTRUG00000000956; Up_stream
scaffold_101	161847	T	Y	38	134	50	39	ENSTRUG00000000956; Up_stream
scaffold_101	162344	T	C	205	205	50	59	ENSTRUG00000000956; Up_stream
scaffold_101	162397	A	R	194	194	50	33	ENSTRUG00000000956; Up_stream
scaffold_101	162474	G	S	34	34	50	25	ENSTRUG00000000956; Up_stream
scaffold_101	162545	T	C	54	54	50	9	ENSTRUG00000000956; Up_stream
scaffold_101	164875	A	M	32	32	50	5	ENSTRUG00000000956; Down_stream	ENSTRUG00000000973; Up_stream
scaffold_101	166479	C	A	21	48	50	8	ENSTRUG00000000973; Exon
scaffold_101	166793	G	A	39	39	50	4	ENSTRUG00000000973; Intron
scaffold_101	167940	T	C	42	42	50	5	ENSTRUG00000000973; Intron	ENSTRUG00000001029; Up_stream
scaffold_101	168113	T	Y	33	54	50	5	ENSTRUG00000000973; Intron	ENSTRUG00000001029; Up_stream
scaffold_101	168326	T	C	177	255	50	93	ENSTRUG00000000973; Down_stream	ENSTRUG00000001029; Up_stream
scaffold_101	168475	C	Y	123	123	50	76	ENSTRUG00000000973; Down_stream	ENSTRUG00000001029; Up_stream
scaffold_101	168480	G	R	23	23	50	77	ENSTRUG00000000973; Down_stream	ENSTRUG00000001029; Up_stream
scaffold_101	168791	T	Y	97	98	50	25	ENSTRUG00000000973; Down_stream	ENSTRUG00000001029; Up_stream
scaffold_101	168839	A	R	169	173	50	21	ENSTRUG00000000973; Down_stream	ENSTRUG00000001029; Up_stream
scaffold_101	168885	G	K	73	166	50	29	ENSTRUG00000000973; Down_stream	ENSTRUG00000001029; Up_stream
scaffold_101	169058	C	Y	125	125	50	25	ENSTRUG00000000973; Down_stream	ENSTRUG00000001029; Exon
scaffold_101	169059	T	K	138	138	50	25	ENSTRUG00000000973; Down_stream	ENSTRUG00000001029; Exon
scaffold_101	169115	G	S	100	100	50	40	ENSTRUG00000000973; Down_stream	ENSTRUG00000001029; Exon
scaffold_101	169391	A	R	228	228	50	80	ENSTRUG00000001029; Exon
scaffold_101	169399	G	R	228	228	50	80	ENSTRUG00000001029; Exon
scaffold_101	169886	C	Y	205	205	50	71	ENSTRUG00000001029; Exon
scaffold_101	223929	T	C	39	39	50	4	ENSTRUG00000001058; Intron
scaffold_101	241120	G	R	32	45	50	5	ENSTRUG00000001058; Exon
scaffold_101	256377	A	G	255	255	50	87	Inter
scaffold_101	256582	A	W	99	99	50	29	Inter
scaffold_101	256696	T	C	53	66	50	14	Inter
scaffold_101	256712	G	K	28	54	50	5	Inter
scaffold_101	256950	G	K	164	164	50	25	Inter
scaffold_101	257103	G	R	71	125	50	14	Inter
scaffold_101	258200	A	R	99	99	50	12	ENSTRUG00000001484; Up_stream
scaffold_101	258653	C	Y	153	228	50	25	ENSTRUG00000001484; Exon
scaffold_101	258689	T	Y	55	55	50	25	ENSTRUG00000001484; Exon
scaffold_101	259277	T	C	27	93	50	24	ENSTRUG00000001484; Exon
scaffold_101	260065	A	G	78	78	50	17	ENSTRUG00000001484; Exon
scaffold_101	264942	G	R	22	76	50	11	ENSTRUG00000001991; Exon
scaffold_101	265726	T	Y	42	91	50	10	ENSTRUG00000001991; Exon
scaffold_101	265772	T	Y	118	118	50	12	ENSTRUG00000001991; Exon
scaffold_101	266283	G	R	100	100	50	11	ENSTRUG00000001991; Exon
scaffold_101	266499	G	R	27	27	50	4	ENSTRUG00000001991; Down_stream
scaffold_101	269131	C	S	22	22	50	7	ENSTRUG00000002140; Exon
scaffold_101	272312	A	R	25	25	50	8	ENSTRUG00000002140; Exon
scaffold_101	272334	G	R	35	35	50	6	ENSTRUG00000002140; Exon
scaffold_101	273662	G	A	36	36	50	3	ENSTRUG00000002140; Intron
scaffold_101	273722	G	A	36	36	50	3	ENSTRUG00000002140; Intron
scaffold_101	273896	T	Y	54	54	50	12	ENSTRUG00000002140; Exon
scaffold_101	274824	A	G	54	54	50	9	ENSTRUG00000002140; Exon
scaffold_101	277288	A	R	211	228	50	31	ENSTRUG00000002140; Exon
scaffold_101	278007	C	M	20	20	50	6	ENSTRUG00000002140; Down_stream
scaffold_101	278124	C	Y	69	69	50	103	ENSTRUG00000002140; Down_stream
scaffold_101	280291	T	Y	118	228	50	386	Inter
scaffold_101	280384	C	M	228	228	50	325	Inter
scaffold_101	280645	G	R	223	223	50	140	Inter
scaffold_101	360593	T	C	39	39	50	4	ENSTRUG00000002979; Down_stream
scaffold_101	362627	G	S	181	203	50	19	Inter
scaffold_101	363332	C	Y	55	55	50	10	Inter
scaffold_101	385116	T	C	42	42	50	5	ENSTRUG00000004202; Intron
scaffold_101	385596	C	T	54	54	50	9	ENSTRUG00000004202; Down_stream
scaffold_101	385822	T	G	48	48	50	7	ENSTRUG00000004202; Down_stream
scaffold_101	388748	C	T	39	39	50	4	Inter
scaffold_101	403704	T	C	51	51	50	8	ENSTRUG00000004349; Exon
scaffold_101	404283	T	C	42	42	50	5	ENSTRUG00000004349; Intron
scaffold_101	419331	G	R	25	33	50	5	ENSTRUG00000004349; Exon
scaffold_101	419481	C	M	49	49	50	7	ENSTRUG00000004349; Exon
scaffold_101	423357	C	M	27	27	50	7	ENSTRUG00000004349; Exon
scaffold_101	439581	G	R	22	24	50	4	Inter
scaffold_101	476373	C	T	43	57	50	11	Inter
scaffold_101	476442	A	M	26	65	50	6	Inter
scaffold_101	476498	C	M	61	61	50	12	Inter
scaffold_101	476551	A	G	63	63	50	12	Inter
scaffold_101	476800	C	S	31	31	50	7	Inter
scaffold_101	476806	A	R	31	73	50	7	Inter
scaffold_101	476880	C	Y	59	92	50	8	Inter
scaffold_101	476883	A	R	62	85	50	8	Inter
scaffold_101	476943	T	A	39	39	50	4	Inter
scaffold_101	549572	C	Y	23	23	50	5	ENSTRUG00000004456; Exon
scaffold_101	586477	A	C	36	36	50	3	Inter
scaffold_101	588462	A	W	33	84	50	12	Inter
scaffold_101	606636	A	T	21	51	50	9	Inter
scaffold_101	607082	A	R	91	139	50	12	Inter
scaffold_101	607340	C	Y	20	53	50	6	Inter
scaffold_101	607588	G	K	22	22	50	8	Inter
scaffold_101	607614	C	Y	96	96	50	12	Inter
scaffold_101	607989	G	K	38	80	50	16	ENSTRUG00000004756; Up_stream
scaffold_101	607991	T	Y	69	69	50	38	ENSTRUG00000004756; Up_stream
scaffold_101	607992	G	K	42	42	50	38	ENSTRUG00000004756; Up_stream
scaffold_101	622523	A	W	53	110	50	15	Inter
scaffold_101	623911	G	S	95	149	50	15	Inter
scaffold_101	623963	A	G	84	84	50	19	Inter
scaffold_101	755223	A	G	36	36	50	3	Inter
scaffold_101	755464	T	C	45	45	50	6	Inter
scaffold_101	777053	A	C	36	36	50	3	Inter
scaffold_101	793148	T	C	36	36	50	3	Inter
scaffold_101	880837	T	Y	182	216	50	22	ENSTRUG00000004934; Intron
scaffold_101	880962	A	R	186	188	50	22	ENSTRUG00000004934; Intron
scaffold_101	881333	C	Y	52	52	50	11	ENSTRUG00000004934; Intron
scaffold_101	881360	A	R	45	45	50	18	ENSTRUG00000004934; Intron
scaffold_101	881394	C	Y	110	110	50	19	ENSTRUG00000004934; Intron
scaffold_101	881515	C	Y	119	119	50	49	ENSTRUG00000004934; Intron
scaffold_101	885067	C	T	36	36	50	3	ENSTRUG00000004934; Exon
scaffold_101	885814	T	C	36	36	50	3	ENSTRUG00000004934; Intron
scaffold_101	885914	A	C	39	39	50	4	ENSTRUG00000004934; Intron
scaffold_101	887548	C	T	39	39	50	4	ENSTRUG00000004934; Intron
scaffold_101	890249	C	G	48	48	50	7	ENSTRUG00000004934; Down_stream
scaffold_101	890262	A	G	45	45	50	6	ENSTRUG00000004934; Down_stream
scaffold_101	892355	T	K	78	80	50	8	Inter
scaffold_101	899518	A	M	50	50	50	35	ENSTRUG00000005384; Up_stream
scaffold_101	899826	G	A	57	93	50	23	ENSTRUG00000005384; Up_stream
scaffold_101	906944	C	Y	27	27	50	30	ENSTRUG00000005694; Up_stream
scaffold_101	908985	C	G	178	178	50	50	ENSTRUG00000005694; Intron
scaffold_101	910257	G	K	27	43	50	5	ENSTRUG00000005694; Exon
scaffold_101	910287	T	C	42	42	50	5	ENSTRUG00000005694; Exon
scaffold_101	921039	G	T	29	99	50	26	ENSTRUG00000006208; Down_stream
scaffold_101	928754	G	S	176	176	50	30	Inter
scaffold_101	928765	A	R	200	220	50	33	Inter
scaffold_101	940847	A	T	36	36	50	3	Inter
scaffold_101	941022	G	R	42	42	50	8	Inter
scaffold_101	949943	C	Y	228	228	50	126	ENSTRUG00000006350; Exon
scaffold_101	950084	T	Y	228	228	50	83	ENSTRUG00000006350; Exon
scaffold_101	952728	A	R	110	110	50	50	ENSTRUG00000006350; Exon
scaffold_101	953995	G	R	135	135	50	77	ENSTRUG00000006350; Exon
scaffold_101	954151	T	Y	165	165	50	28	ENSTRUG00000006350; Down_stream
scaffold_101	954397	C	Y	42	99	50	13	ENSTRUG00000006350; Down_stream
scaffold_101	954706	T	Y	176	228	50	39	ENSTRUG00000006350; Down_stream
scaffold_101	955122	T	W	177	177	50	29	Inter
scaffold_101	955137	A	R	175	184	50	19	Inter
scaffold_101	956739	C	M	97	151	50	16	Inter
scaffold_101	957052	C	Y	41	146	50	31	Inter
scaffold_101	957633	A	R	80	228	50	122	Inter
scaffold_101	963057	T	Y	32	32	50	6	Inter
scaffold_101	979432	T	W	132	207	50	24	ENSTRUG00000006729; Exon
scaffold_101	979962	A	R	49	154	50	34	ENSTRUG00000006729; Exon
scaffold_101	980066	A	R	221	228	50	51	ENSTRUG00000006729; Exon
scaffold_101	980111	T	W	81	81	50	42	ENSTRUG00000006729; Exon
scaffold_101	980141	G	R	139	228	50	48	ENSTRUG00000006729; Exon
scaffold_101	980817	A	G	111	144	50	40	ENSTRUG00000006729; Exon
scaffold_101	980861	A	M	228	228	50	45	ENSTRUG00000006729; Exon
scaffold_101	980983	A	G	255	255	50	89	ENSTRUG00000006729; Intron
scaffold_101	981032	C	Y	45	45	50	103	ENSTRUG00000006729; Exon
scaffold_101	982981	A	R	228	228	50	112	ENSTRUG00000006729; Down_stream
scaffold_101	983184	A	M	94	94	50	83	ENSTRUG00000006729; Down_stream
scaffold_10100	1880	T	W	25	49	50	5	ENSTRUG00000008478; Exon
scaffold_10100	2023	T	Y	23	65	50	7	ENSTRUG00000008478; Exon
scaffold_10100	2024	A	R	22	22	50	7	ENSTRUG00000008478; Exon
scaffold_10101	351	A	G	90	90	50	21	ENSTRUG00000009165; Exon
scaffold_10115	168	A	R	39	93	50	12	Inter
scaffold_10115	247	C	G	39	39	50	4	Inter
scaffold_10115	375	G	R	34	52	50	5	Inter
scaffold_10115	544	A	W	41	93	50	12	Inter
scaffold_10115	2081	T	A	51	51	50	8	Inter
scaffold_10115	2083	C	G	63	63	50	12	Inter
scaffold_10115	2646	C	T	45	45	50	6	Inter
scaffold_10146	2250	C	T	48	48	50	7	Inter
scaffold_10146	2280	C	A	39	39	50	4	Inter
scaffold_10146	2391	C	Y	151	151	50	25	Inter
scaffold_10146	2438	C	T	81	81	50	18	Inter
scaffold_10148	270	A	R	96	138	50	13	ENSTRUG00000017883; Up_stream
scaffold_10148	320	T	W	38	38	50	23	ENSTRUG00000017883; Up_stream
scaffold_10148	357	G	K	59	59	50	17	ENSTRUG00000017883; Up_stream
scaffold_10148	510	A	R	228	228	50	2718	ENSTRUG00000017883; Up_stream
scaffold_10148	646	A	R	228	228	50	1738	ENSTRUG00000017883; Exon
scaffold_10148	865	T	Y	152	152	50	3238	ENSTRUG00000017883; Exon
scaffold_10148	890	T	W	228	228	50	4094	ENSTRUG00000017883; Exon
scaffold_10148	978	T	W	197	197	50	123	ENSTRUG00000017883; Exon
scaffold_102	15359	A	W	42	42	50	6	ENSTRUG00000000670; Up_stream
scaffold_102	15599	A	G	194	255	50	363	ENSTRUG00000000670; Up_stream
scaffold_102	16161	A	R	228	228	50	140	ENSTRUG00000000670; Up_stream
scaffold_102	16199	G	S	102	228	50	140	ENSTRUG00000000670; Up_stream
scaffold_102	46499	G	T	36	36	50	3	ENSTRUG00000000891; Up_stream
scaffold_102	47546	G	K	150	150	50	118	ENSTRUG00000000891; Exon
scaffold_102	50881	G	C	39	39	50	4	ENSTRUG00000000938; Up_stream
scaffold_102	53589	T	Y	34	34	50	9	ENSTRUG00000000963; Intron
scaffold_102	55252	T	Y	90	90	50	40	ENSTRUG00000000963; Down_stream	ENSTRUG00000000975; Exon
scaffold_102	56280	G	A	144	144	50	39	ENSTRUG00000000975; Exon
scaffold_102	57569	A	R	102	113	50	11	ENSTRUG00000000975; Intron
scaffold_102	58562	A	R	193	193	50	27	ENSTRUG00000000975; Exon
scaffold_102	58597	A	G	93	93	50	22	ENSTRUG00000000975; Exon
scaffold_102	61900	A	W	198	198	50	94	ENSTRUG00000000975; Down_stream
scaffold_102	61928	T	C	80	255	50	149	ENSTRUG00000000975; Down_stream
scaffold_102	61939	C	Y	228	228	50	150	ENSTRUG00000000975; Down_stream
scaffold_102	62852	A	M	46	46	50	10	ENSTRUG00000001013; Up_stream
scaffold_102	62866	T	Y	55	104	50	10	ENSTRUG00000001013; Up_stream
scaffold_102	67272	A	G	42	42	50	5	Inter
scaffold_102	67825	A	R	28	28	50	4	Inter
scaffold_102	73092	C	M	228	228	50	53	ENSTRUG00000001047; Down_stream	ENSTRUG00000001064; Up_stream
scaffold_102	73093	A	R	228	228	50	53	ENSTRUG00000001047; Down_stream	ENSTRUG00000001064; Up_stream
scaffold_102	73150	C	S	155	155	50	64	ENSTRUG00000001047; Down_stream	ENSTRUG00000001064; Up_stream
scaffold_102	73301	T	K	48	81	50	19	ENSTRUG00000001047; Down_stream	ENSTRUG00000001064; Up_stream
scaffold_102	73302	T	K	55	55	50	24	ENSTRUG00000001047; Down_stream	ENSTRUG00000001064; Up_stream
scaffold_102	73437	C	M	55	55	50	31	ENSTRUG00000001047; Down_stream	ENSTRUG00000001064; Up_stream
scaffold_102	73676	T	Y	97	97	50	25	ENSTRUG00000001047; Down_stream	ENSTRUG00000001064; Exon
scaffold_102	75049	G	R	221	221	50	85	ENSTRUG00000001064; Exon
scaffold_102	80780	T	Y	24	31	50	4	Inter
scaffold_102	80972	C	Y	29	29	50	6	Inter
scaffold_102	82760	A	R	22	22	50	4	ENSTRUG00000001104; Up_stream
scaffold_102	84158	C	T	55	93	50	23	ENSTRUG00000001104; Exon
scaffold_102	84161	C	Y	68	68	50	23	ENSTRUG00000001104; Exon
scaffold_102	84737	C	S	228	228	50	37	ENSTRUG00000001104; Exon
scaffold_102	86458	T	C	105	105	50	26	ENSTRUG00000001104; Exon
scaffold_102	88149	A	G	57	57	50	10	ENSTRUG00000001104; Exon
scaffold_102	88358	G	R	24	24	50	8	ENSTRUG00000001104; Exon
scaffold_102	88373	C	Y	20	20	50	8	ENSTRUG00000001104; Exon
scaffold_102	89154	T	Y	43	43	50	6	ENSTRUG00000001104; Exon
scaffold_102	93228	C	Y	139	139	50	20	ENSTRUG00000001104; Exon
scaffold_102	94205	A	R	31	31	50	5	ENSTRUG00000001104; Exon
scaffold_102	100159	T	Y	30	30	50	15	ENSTRUG00000001104; Exon
scaffold_102	108167	A	M	26	26	50	6	ENSTRUG00000001415; Up_stream
scaffold_102	122003	T	Y	145	217	50	25	ENSTRUG00000001723; Down_stream	ENSTRUG00000001819; Up_stream
scaffold_102	125512	C	S	228	228	50	95	ENSTRUG00000001819; Exon	ENSTRUG00000002744; Up_stream
scaffold_102	132109	T	W	94	95	50	16	ENSTRUG00000003633; Up_stream
scaffold_102	132427	C	Y	71	71	50	26	ENSTRUG00000003633; Up_stream
scaffold_102	133072	A	R	63	63	50	15	ENSTRUG00000003633; Exon
scaffold_102	136448	A	R	63	63	50	14	ENSTRUG00000003633; Exon
scaffold_102	141828	C	Y	228	228	50	113	Inter
scaffold_102	149431	C	G	36	36	50	3	Inter
scaffold_102	173618	T	Y	61	61	50	9	Inter
scaffold_102	174125	T	C	42	42	50	5	Inter
scaffold_102	174184	T	Y	31	62	50	5	Inter
scaffold_102	175004	A	G	156	156	50	43	Inter
scaffold_102	183748	A	R	37	37	50	15	Inter
scaffold_102	186706	A	G	36	36	50	3	Inter
scaffold_102	187078	G	R	167	167	50	32	Inter
scaffold_102	187441	C	Y	106	106	50	22	Inter
scaffold_102	189947	C	T	45	45	50	6	Inter
scaffold_102	190920	C	A	120	120	50	31	Inter
scaffold_102	191476	C	T	193	193	50	55	Inter
scaffold_102	191625	T	C	141	141	50	38	Inter
scaffold_102	192007	G	R	63	144	50	23	Inter
scaffold_102	192368	T	K	109	109	50	32	Inter
scaffold_102	192956	C	T	36	36	50	3	Inter
scaffold_102	193064	C	T	244	244	50	165	Inter
scaffold_102	193110	C	Y	107	228	50	56	Inter
scaffold_102	193220	A	G	255	255	50	139	ENSTRUG00000004587; Up_stream
scaffold_102	193790	C	Y	41	41	50	12	ENSTRUG00000004587; Up_stream
scaffold_102	193872	G	K	144	144	50	25	ENSTRUG00000004587; Up_stream
scaffold_102	193917	G	R	35	35	50	21	ENSTRUG00000004587; Up_stream
scaffold_102	193999	T	Y	30	30	50	17	ENSTRUG00000004587; Up_stream
scaffold_102	201440	C	Y	154	154	50	59	ENSTRUG00000005224; Exon
scaffold_102	201720	C	Y	143	143	50	52	ENSTRUG00000005224; Exon
scaffold_102	223817	C	Y	156	156	50	53	ENSTRUG00000005414; Exon
scaffold_102	223821	T	C	70	187	50	57	ENSTRUG00000005414; Exon
scaffold_102	226216	C	Y	27	129	50	29	ENSTRUG00000005414; Exon
scaffold_102	226918	C	T	150	150	50	41	ENSTRUG00000005414; Down_stream
scaffold_102	226958	A	R	40	142	50	32	ENSTRUG00000005414; Down_stream
scaffold_102	227328	G	R	228	228	50	74	ENSTRUG00000005414; Down_stream
scaffold_102	247842	T	K	38	38	50	20	Inter
scaffold_102	248524	A	R	31	31	50	4	Inter
scaffold_102	250064	A	M	51	51	50	9	ENSTRUG00000006096; Up_stream
scaffold_102	281106	C	G	36	36	50	3	ENSTRUG00000006194; Exon
scaffold_102	289759	G	A	42	42	50	5	Inter
scaffold_102	292786	T	A	42	42	50	5	Inter
scaffold_102	293356	A	R	21	21	50	4	Inter
scaffold_102	293357	A	R	20	20	50	4	Inter
scaffold_102	294426	C	Y	39	39	50	27	Inter
scaffold_102	304240	G	A	184	184	50	52	Inter
scaffold_102	304519	C	T	84	84	50	19	Inter
scaffold_102	305256	G	A	54	54	50	9	Inter
scaffold_102	307461	T	G	35	66	50	14	ENSTRUG00000006451; Exon
scaffold_102	328486	T	C	36	36	50	3	ENSTRUG00000006451; Intron
scaffold_102	334973	T	C	45	45	50	6	ENSTRUG00000007617; Up_stream
scaffold_102	349556	C	M	32	32	50	6	Inter
scaffold_102	351513	A	Y	20	43	50	5	ENSTRUG00000007844; Up_stream
scaffold_102	351515	A	W	26	26	50	10	ENSTRUG00000007844; Up_stream
scaffold_102	354673	C	Y	129	129	50	31	ENSTRUG00000007844; Exon
scaffold_102	355253	A	R	24	24	50	13	ENSTRUG00000007844; Exon
scaffold_102	360950	G	C	51	51	50	8	ENSTRUG00000007880; Down_stream	ENSTRUG00000007976; Intron
scaffold_102	373954	C	Y	31	31	50	4	Inter
scaffold_102	376298	T	C	60	60	50	11	ENSTRUG00000008203; Up_stream
scaffold_102	381305	A	G	126	126	50	33	ENSTRUG00000008328; Exon
scaffold_102	382278	A	R	71	119	50	11	ENSTRUG00000008328; Exon
scaffold_102	384905	G	K	37	37	50	14	ENSTRUG00000008328; Exon
scaffold_102	386982	C	Y	163	228	50	61	ENSTRUG00000008328; Down_stream	ENSTRUG00000008604; Up_stream
scaffold_102	387258	A	W	57	57	50	31	ENSTRUG00000008604; Up_stream
scaffold_102	394037	C	M	23	23	50	12	ENSTRUG00000008604; Down_stream	ENSTRUG00000008840; Up_stream
scaffold_102	394133	C	A	255	255	50	310	ENSTRUG00000008604; Down_stream	ENSTRUG00000008840; Up_stream
scaffold_102	396658	T	Y	111	111	50	11	ENSTRUG00000008840; Intron
scaffold_102	399111	C	Y	28	28	50	6	Inter
scaffold_102	432008	A	W	37	44	50	19	ENSTRUG00000009060; Up_stream
scaffold_102	436893	T	C	54	54	50	9	ENSTRUG00000009060; Exon
scaffold_102	436894	T	G	42	42	50	5	ENSTRUG00000009060; Exon
scaffold_102	446249	A	G	54	54	50	9	ENSTRUG00000009141; Exon
scaffold_102	450063	A	W	22	25	50	6	ENSTRUG00000009141; Down_stream	ENSTRUG00000009228; Up_stream
scaffold_102	454432	C	Y	44	44	50	9	ENSTRUG00000009228; Down_stream	ENSTRUG00000009337; Intron
scaffold_102	455354	A	M	24	24	50	5	ENSTRUG00000009337; Intron
scaffold_102	458244	A	R	27	37	50	4	ENSTRUG00000009445; Exon
scaffold_102	458571	G	R	104	104	50	26	ENSTRUG00000009445; Exon
scaffold_102	459886	G	S	102	102	50	11	ENSTRUG00000009445; Exon
scaffold_102	461154	G	R	85	85	50	39	ENSTRUG00000009445; Exon	ENSTRUG00000009589; Up_stream
scaffold_102	461406	A	T	81	81	50	18	ENSTRUG00000009445; Down_stream	ENSTRUG00000009589; Up_stream
scaffold_102	461694	C	Y	184	184	50	47	ENSTRUG00000009445; Down_stream	ENSTRUG00000009589; Exon
scaffold_102	463280	G	K	22	22	50	6	ENSTRUG00000009589; Exon
scaffold_102	463821	T	C	36	36	50	3	ENSTRUG00000009589; Exon	ENSTRUG00000009813; Up_stream
scaffold_102	464744	T	W	22	22	50	13	ENSTRUG00000009589; Down_stream	ENSTRUG00000009813; Exon
scaffold_102	465094	T	W	130	130	50	16	ENSTRUG00000009813; Exon
scaffold_102	467918	T	K	28	28	50	6	Inter
scaffold_102	468323	A	T	36	36	50	3	ENSTRUG00000009886; Up_stream
scaffold_102	468643	G	S	26	26	50	20	ENSTRUG00000009886; Up_stream
scaffold_102	475723	C	Y	21	21	50	4	ENSTRUG00000009886; Exon
scaffold_102	480428	G	R	42	96	50	12	ENSTRUG00000009886; Down_stream	ENSTRUG00000010294; Exon
scaffold_102	484471	G	K	58	58	50	36	Inter
scaffold_102	486059	T	K	25	25	50	23	Inter
scaffold_102	486069	C	A	36	36	50	3	Inter
scaffold_102	486070	T	A	36	36	50	3	Inter
scaffold_102	487590	A	G	75	75	50	16	Inter
scaffold_102	494514	C	S	57	60	50	6	ENSTRUG00000010361; Exon
scaffold_102	497481	C	A	90	90	50	21	ENSTRUG00000010361; Down_stream
scaffold_102	538522	G	T	78	78	50	17	ENSTRUG00000011019; Exon
scaffold_102	556457	C	T	39	39	50	4	Inter
scaffold_102	572759	C	R	22	88	50	15	ENSTRUG00000011146; Exon
scaffold_102	576510	G	R	173	173	50	60	ENSTRUG00000011172; Exon	ENSTRUG00000011255; Up_stream
scaffold_102	576686	A	W	228	228	50	51	ENSTRUG00000011172; Intron	ENSTRUG00000011255; Up_stream
scaffold_102	576946	C	Y	228	228	50	54	ENSTRUG00000011172; Down_stream	ENSTRUG00000011255; Up_stream
scaffold_102	576984	G	R	145	145	50	56	ENSTRUG00000011172; Down_stream	ENSTRUG00000011255; Up_stream
scaffold_102	577567	T	Y	228	228	50	278	ENSTRUG00000011172; Down_stream	ENSTRUG00000011255; Exon
scaffold_102	582148	C	T	36	36	50	3	Inter
scaffold_102	586505	C	Y	74	74	50	23	ENSTRUG00000011333; Down_stream
scaffold_102	587107	T	R	44	68	50	9	ENSTRUG00000011333; Down_stream
scaffold_102	590176	A	R	45	45	50	13	Inter
scaffold_102	591429	A	R	135	198	50	19	ENSTRUG00000011391; Up_stream
scaffold_102	591802	G	R	22	22	50	13	ENSTRUG00000011391; Exon
scaffold_102	593572	T	C	36	36	50	3	ENSTRUG00000011391; Intron
scaffold_102	596925	C	M	45	80	50	7	Inter
scaffold_102	599713	G	T	42	42	50	5	Inter
scaffold_102	601575	G	R	228	228	50	117	ENSTRUG00000011432; Exon
scaffold_102	603466	C	Y	132	132	50	248	ENSTRUG00000011432; Down_stream
scaffold_102	604124	T	Y	60	93	50	7	ENSTRUG00000011432; Down_stream
scaffold_102	611778	A	R	36	213	50	57	ENSTRUG00000011448; Exon
scaffold_102	612207	G	S	228	228	50	107	ENSTRUG00000011448; Exon
scaffold_102	616786	C	Y	206	206	50	112	ENSTRUG00000011543; Exon
scaffold_102	617927	G	R	228	228	50	246	ENSTRUG00000011543; Exon
scaffold_102	619362	C	T	144	144	50	39	ENSTRUG00000011543; Down_stream	ENSTRUG00000011721; Exon
scaffold_102	619404	G	R	228	228	50	63	ENSTRUG00000011543; Down_stream	ENSTRUG00000011721; Exon
scaffold_102	622907	T	Y	29	68	50	6	ENSTRUG00000011721; Exon
scaffold_102	624080	A	W	34	34	50	36	ENSTRUG00000011721; Down_stream	ENSTRUG00000011982; Up_stream
scaffold_102	642727	A	G	75	75	50	16	ENSTRUG00000012012; Exon
scaffold_102	646479	C	Y	31	31	50	6	Inter
scaffold_102	646857	T	Y	48	48	50	7	Inter
scaffold_102	648995	C	T	42	42	50	5	ENSTRUG00000012026; Exon
scaffold_102	651555	C	Y	85	160	50	21	ENSTRUG00000012026; Exon
scaffold_102	665500	G	S	37	37	50	5	ENSTRUG00000012101; Exon
scaffold_102	665501	A	M	38	41	50	5	ENSTRUG00000012101; Exon
scaffold_102	667669	C	T	78	78	50	17	Inter
scaffold_102	676588	T	K	29	29	50	8	ENSTRUG00000012113; Intron
scaffold_102	685476	C	T	79	255	50	113	ENSTRUG00000012113; Exon
scaffold_102	686779	G	R	127	127	50	69	ENSTRUG00000012113; Exon
scaffold_102	688576	C	Y	228	228	50	89	ENSTRUG00000012113; Exon
scaffold_102	693184	G	S	57	57	50	7	ENSTRUG00000012113; Intron
scaffold_102	697728	C	M	228	228	50	88	ENSTRUG00000012113; Down_stream
scaffold_102	698440	G	S	228	228	50	2277	ENSTRUG00000012113; Down_stream
scaffold_102	698522	C	A	39	39	50	4	ENSTRUG00000012113; Down_stream
scaffold_102	726486	C	Y	22	22	50	8	ENSTRUG00000012430; Exon
scaffold_102	730390	C	M	66	66	50	11	ENSTRUG00000012430; Down_stream	ENSTRUG00000012596; Up_stream
scaffold_102	733317	G	C	36	36	50	3	ENSTRUG00000012596; Intron
scaffold_102	738044	C	T	36	36	50	3	ENSTRUG00000012596; Intron
scaffold_102	741345	A	R	85	85	50	81	ENSTRUG00000012596; Exon	ENSTRUG00000012671; Up_stream
scaffold_102	742949	A	G	36	36	50	3	ENSTRUG00000012671; Intron
scaffold_102	746709	T	C	45	45	50	6	ENSTRUG00000012750; Up_stream
scaffold_102	746772	G	A	42	42	50	5	ENSTRUG00000012750; Up_stream
scaffold_102	784332	T	C	36	36	50	3	ENSTRUG00000012758; Up_stream
scaffold_102	787491	T	C	48	48	50	7	ENSTRUG00000012768; Intron
scaffold_102	787492	T	Y	27	27	50	6	ENSTRUG00000012768; Intron
scaffold_102	787553	T	Y	70	70	50	13	ENSTRUG00000012768; Intron
scaffold_102	788062	A	C	51	51	50	8	ENSTRUG00000012768; Intron
scaffold_102	788621	C	Y	182	228	50	31	ENSTRUG00000012768; Intron
scaffold_102	799664	T	Y	27	27	50	11	ENSTRUG00000013248; Up_stream
scaffold_102	799832	C	S	173	173	50	73	ENSTRUG00000013248; Up_stream
scaffold_102	802517	C	Y	58	65	50	6	ENSTRUG00000013248; Intron
scaffold_102	802900	T	Y	168	168	50	34	ENSTRUG00000013248; Exon
scaffold_102	804869	C	S	154	154	50	21	ENSTRUG00000013248; Exon
scaffold_102	805305	T	Y	70	70	50	11	ENSTRUG00000013248; Exon
scaffold_102	811442	A	R	29	35	50	4	ENSTRUG00000013378; Exon
scaffold_102	819834	T	C	36	36	50	3	Inter
scaffold_102	846649	G	S	61	61	50	9	ENSTRUG00000013719; Exon
scaffold_102	848481	T	C	39	39	50	4	Inter
scaffold_102	848897	T	Y	220	223	50	33	Inter
scaffold_102	849598	A	M	21	21	50	5	Inter
scaffold_102	854680	T	K	20	24	50	4	ENSTRUG00000013729; Exon
scaffold_102	854958	T	Y	41	43	50	4	ENSTRUG00000013729; Intron
scaffold_102	858747	C	Y	49	49	50	9	Inter
scaffold_102	867098	C	Y	54	108	50	14	ENSTRUG00000013764; Exon
scaffold_102	877459	G	K	35	35	50	6	ENSTRUG00000013764; Intron
scaffold_102	894338	A	C	48	48	50	7	ENSTRUG00000013794; Exon
scaffold_102	895479	G	T	102	102	50	25	ENSTRUG00000013794; Exon
scaffold_102	898122	T	K	76	121	50	10	Inter
scaffold_102	904903	G	S	93	93	50	11	ENSTRUG00000013835; Exon
scaffold_102	906838	A	R	21	21	50	5	ENSTRUG00000013835; Exon
scaffold_102	934168	C	Y	26	26	50	5	ENSTRUG00000013953; Exon
scaffold_102	947076	T	Y	23	24	50	4	ENSTRUG00000013953; Exon
scaffold_102	958874	T	Y	164	164	50	41	ENSTRUG00000013953; Intron	ENSTRUG00000014069; Up_stream
scaffold_102	959139	G	R	186	228	50	90	ENSTRUG00000013953; Down_stream	ENSTRUG00000014069; Up_stream
scaffold_102	959711	T	A	84	84	50	19	ENSTRUG00000013953; Down_stream	ENSTRUG00000014069; Up_stream
scaffold_10219	1030	C	M	68	71	50	11	Inter
scaffold_10219	1634	G	R	79	79	50	9	Inter
scaffold_10219	1635	C	S	80	80	50	9	Inter
scaffold_10219	1875	C	Y	32	32	50	14	Inter
scaffold_10219	1932	C	S	54	54	50	14	Inter
scaffold_10219	2178	A	W	24	24	50	23	Inter
scaffold_10219	2227	G	K	71	71	50	22	Inter
scaffold_10219	2489	T	C	39	39	50	4	Inter
scaffold_10233	1895	A	R	129	129	50	26	Inter
scaffold_10233	2303	A	R	33	33	50	7	Inter
scaffold_10233	2338	G	S	27	27	50	6	Inter
scaffold_10233	2539	A	R	24	63	50	7	Inter
scaffold_10248	177	A	W	213	213	50	30	Inter
scaffold_10248	195	G	R	147	147	50	45	Inter
scaffold_10255	549	C	Y	50	92	50	8	Inter
scaffold_10265	2330	G	R	20	20	50	8	Inter
scaffold_10265	2341	C	S	25	25	50	8	Inter
scaffold_10270	1926	T	Y	34	34	50	7	Inter
scaffold_10270	2312	A	G	51	51	50	8	Inter
scaffold_10270	2318	C	A	51	51	50	8	Inter
scaffold_10270	2624	G	K	38	38	50	9	Inter
scaffold_10270	2647	C	Y	49	49	50	9	Inter
scaffold_10283	1108	G	K	73	127	50	13	Inter
scaffold_10283	1798	A	M	28	28	50	11	Inter
scaffold_10283	2583	T	Y	47	89	50	8	Inter
scaffold_10283	2584	A	W	21	21	50	5	Inter
scaffold_10299	113	T	C	36	36	50	20	Inter
scaffold_10299	118	C	M	107	107	50	23	Inter
scaffold_10299	119	C	M	139	211	50	23	Inter
scaffold_103	63079	G	R	26	68	50	7	ENSTRUG00000002530; Exon
scaffold_103	68505	A	R	37	37	50	15	ENSTRUG00000002530; Down_stream
scaffold_103	68521	A	R	36	36	50	13	ENSTRUG00000002530; Down_stream
scaffold_103	68619	T	K	85	85	50	9	ENSTRUG00000002530; Down_stream	ENSTRUG00000003410; Up_stream
scaffold_103	68648	A	R	31	31	50	10	ENSTRUG00000002530; Down_stream	ENSTRUG00000003410; Up_stream
scaffold_103	69053	T	W	21	21	50	4	ENSTRUG00000003410; Up_stream
scaffold_103	69251	A	W	39	39	50	18	ENSTRUG00000003410; Up_stream
scaffold_103	69377	C	Y	89	89	50	51	ENSTRUG00000003410; Up_stream
scaffold_103	73028	G	R	104	155	50	16	ENSTRUG00000003410; Exon
scaffold_103	73063	C	Y	136	136	50	16	ENSTRUG00000003410; Exon
scaffold_103	75125	G	S	27	99	50	18	ENSTRUG00000003410; Exon
scaffold_103	82213	G	T	39	39	50	4	ENSTRUG00000004065; Down_stream	ENSTRUG00000004199; Up_stream
scaffold_103	82281	A	W	164	228	50	29	ENSTRUG00000004065; Down_stream	ENSTRUG00000004199; Up_stream
scaffold_103	82466	T	Y	98	155	50	16	ENSTRUG00000004065; Down_stream	ENSTRUG00000004199; Up_stream
scaffold_103	82503	C	S	69	91	50	9	ENSTRUG00000004065; Down_stream	ENSTRUG00000004199; Up_stream
scaffold_103	156301	T	Y	55	55	50	7	ENSTRUG00000005764; Exon
scaffold_103	157760	G	R	151	223	50	26	ENSTRUG00000005764; Down_stream
scaffold_103	157769	G	S	59	143	50	25	ENSTRUG00000005764; Down_stream
scaffold_103	158033	A	R	127	127	50	15	ENSTRUG00000005764; Down_stream
scaffold_103	159501	G	R	29	37	50	5	ENSTRUG00000006104; Up_stream
scaffold_103	160286	T	C	90	90	50	21	ENSTRUG00000006104; Exon
scaffold_103	209425	C	Y	46	46	50	11	ENSTRUG00000006104; Exon
scaffold_103	238161	G	R	25	25	50	6	ENSTRUG00000006485; Up_stream
scaffold_103	240754	G	A	66	66	50	13	ENSTRUG00000006485; Down_stream
scaffold_103	307407	G	C	36	36	50	3	ENSTRUG00000006775; Exon
scaffold_103	359317	G	T	36	36	50	3	ENSTRUG00000007384; Up_stream
scaffold_103	359319	G	K	23	35	50	14	ENSTRUG00000007384; Up_stream
scaffold_103	364811	C	Y	77	77	50	10	ENSTRUG00000007384; Exon
scaffold_103	373901	T	C	33	48	50	8	ENSTRUG00000007641; Exon
scaffold_103	374411	G	T	51	51	50	8	ENSTRUG00000007641; Exon
scaffold_103	380803	C	Y	71	71	50	11	ENSTRUG00000007641; Exon
scaffold_103	380911	G	R	69	69	50	11	ENSTRUG00000007641; Exon
scaffold_103	380977	T	Y	103	114	50	12	ENSTRUG00000007641; Exon
scaffold_103	398882	A	R	105	105	50	15	ENSTRUG00000007877; Up_stream
scaffold_103	399288	C	Y	126	126	50	21	ENSTRUG00000007877; Up_stream
scaffold_103	447410	A	R	223	223	50	4197	Inter
scaffold_103	447438	G	R	91	91	50	3008	Inter
scaffold_103	447737	G	R	228	228	50	5367	Inter
scaffold_103	447748	A	W	153	153	50	4782	Inter
scaffold_103	447827	C	M	53	60	50	757	Inter
scaffold_103	450863	A	T	36	36	50	3	Inter
scaffold_103	468441	A	R	37	67	50	6	ENSTRUG00000008369; Down_stream
scaffold_103	468736	C	T	36	36	50	3	ENSTRUG00000008369; Down_stream
scaffold_103	481352	A	R	175	175	50	25	ENSTRUG00000008698; Exon
scaffold_103	481475	A	M	111	175	50	18	ENSTRUG00000008698; Down_stream
scaffold_103	481703	A	W	121	121	50	21	ENSTRUG00000008698; Down_stream	ENSTRUG00000008730; Up_stream
scaffold_103	481725	A	M	107	164	50	16	ENSTRUG00000008698; Down_stream	ENSTRUG00000008730; Up_stream
scaffold_103	481836	C	Y	99	99	50	30	ENSTRUG00000008698; Down_stream	ENSTRUG00000008730; Up_stream
scaffold_103	482189	G	S	228	228	50	105	ENSTRUG00000008698; Down_stream	ENSTRUG00000008730; Up_stream
scaffold_103	482389	G	K	74	93	50	11	ENSTRUG00000008698; Down_stream	ENSTRUG00000008730; Up_stream
scaffold_103	482539	A	W	228	228	50	62	ENSTRUG00000008730; Up_stream
scaffold_103	482590	G	R	109	109	50	58	ENSTRUG00000008730; Up_stream
scaffold_103	482600	G	S	228	228	50	55	ENSTRUG00000008730; Up_stream
scaffold_103	483651	C	Y	21	21	50	14	ENSTRUG00000008730; Down_stream
scaffold_103	483722	T	K	176	176	50	27	ENSTRUG00000008730; Down_stream
scaffold_103	484938	G	R	26	26	50	7	ENSTRUG00000008819; Exon
scaffold_103	486712	A	R	28	28	50	6	Inter
scaffold_103	486754	T	Y	61	61	50	8	Inter
scaffold_103	487257	G	R	29	29	50	6	Inter
scaffold_103	488542	G	R	25	25	50	10	Inter
scaffold_103	490575	A	G	20	57	50	11	Inter
scaffold_103	491159	A	W	50	50	50	37	Inter
scaffold_103	491393	A	R	165	228	50	448	Inter
scaffold_103	491984	A	R	146	191	50	22	ENSTRUG00000008825; Up_stream
scaffold_103	492116	A	M	28	28	50	17	ENSTRUG00000008825; Up_stream
scaffold_103	492121	C	Y	51	51	50	17	ENSTRUG00000008825; Up_stream
scaffold_103	492144	T	Y	53	53	50	17	ENSTRUG00000008825; Up_stream
scaffold_103	492456	A	R	30	30	50	4	ENSTRUG00000008825; Up_stream
scaffold_103	492618	T	Y	74	74	50	15	ENSTRUG00000008825; Up_stream
scaffold_103	493305	C	Y	34	38	50	4	ENSTRUG00000008825; Intron
scaffold_103	494262	A	R	189	189	50	261	ENSTRUG00000008825; Intron
scaffold_103	494355	G	K	47	47	50	48	ENSTRUG00000008825; Intron
scaffold_103	495509	T	C	255	255	50	329	ENSTRUG00000008825; Exon
scaffold_103	496429	C	Y	54	54	50	533	ENSTRUG00000008825; Exon
scaffold_103	496435	G	R	228	228	50	538	ENSTRUG00000008825; Exon
scaffold_103	534847	T	W	36	36	50	4	ENSTRUG00000009077; Down_stream
scaffold_103	536290	G	A	42	42	50	5	ENSTRUG00000009246; Up_stream
scaffold_103	537478	C	G	66	66	50	13	ENSTRUG00000009246; Intron
scaffold_103	537947	C	T	39	39	50	4	ENSTRUG00000009246; Exon
scaffold_103	538075	A	G	36	36	50	3	ENSTRUG00000009246; Exon
scaffold_103	540225	A	G	36	36	50	3	ENSTRUG00000009246; Exon
scaffold_103	540226	A	G	36	36	50	3	ENSTRUG00000009246; Exon
scaffold_103	540759	C	T	36	36	50	3	ENSTRUG00000009246; Exon
scaffold_103	542554	G	R	26	26	50	6	ENSTRUG00000009246; Down_stream	ENSTRUG00000009311; Intron
scaffold_103	542569	A	G	31	39	50	5	ENSTRUG00000009246; Down_stream	ENSTRUG00000009311; Intron
scaffold_103	543051	A	G	60	60	50	11	ENSTRUG00000009246; Down_stream	ENSTRUG00000009311; Exon
scaffold_103	543230	T	A	93	93	50	22	ENSTRUG00000009246; Down_stream	ENSTRUG00000009311; Exon
scaffold_103	548018	T	G	36	36	50	3	ENSTRUG00000009311; Intron
scaffold_103	549731	A	R	26	116	50	25	ENSTRUG00000009311; Exon
scaffold_103	552160	T	Y	84	141	50	15	ENSTRUG00000009311; Exon
scaffold_103	552810	A	G	51	51	50	8	ENSTRUG00000009311; Down_stream	ENSTRUG00000009477; Up_stream
scaffold_103	553868	T	C	36	36	50	3	ENSTRUG00000009477; Intron
scaffold_103	558359	G	K	54	54	50	7	ENSTRUG00000009477; Exon
scaffold_103	561223	A	R	228	228	50	101	ENSTRUG00000009477; Down_stream	ENSTRUG00000009593; Exon
scaffold_103	562631	T	Y	228	228	50	52	ENSTRUG00000009593; Exon
scaffold_103	563833	A	R	27	27	50	4	ENSTRUG00000009593; Intron
scaffold_103	564528	A	G	36	36	50	3	ENSTRUG00000009593; Intron
scaffold_103	564589	G	R	21	66	50	8	ENSTRUG00000009593; Intron
scaffold_103	565851	T	K	167	167	50	60	ENSTRUG00000009593; Down_stream
scaffold_103	566544	G	R	136	136	50	29	ENSTRUG00000009593; Down_stream
scaffold_103	569968	A	R	64	64	50	7	ENSTRUG00000009728; Exon
scaffold_103	630691	C	Y	55	55	50	18	ENSTRUG00000009929; Exon
scaffold_103	632847	A	W	228	228	50	31	ENSTRUG00000009929; Down_stream
scaffold_103	633400	C	Y	157	157	50	119	Inter
scaffold_103	658250	C	Y	76	127	50	12	Inter
scaffold_103	658688	G	R	33	56	50	5	Inter
scaffold_103	659435	T	K	34	34	50	7	ENSTRUG00000010053; Up_stream
scaffold_103	663652	C	T	39	39	50	4	ENSTRUG00000010053; Intron
scaffold_103	686857	G	A	36	36	50	3	ENSTRUG00000010169; Intron
scaffold_103	689675	T	C	36	36	50	3	ENSTRUG00000010169; Exon
scaffold_103	689826	T	Y	23	23	50	5	ENSTRUG00000010169; Exon
scaffold_103	689844	T	W	109	113	50	11	ENSTRUG00000010169; Exon
scaffold_103	690589	T	Y	32	32	50	5	ENSTRUG00000010169; Exon
scaffold_103	691933	G	R	24	24	50	4	ENSTRUG00000010244; Up_stream
scaffold_103	692250	A	G	37	132	50	38	ENSTRUG00000010244; Exon
scaffold_103	692518	C	Y	95	170	50	22	ENSTRUG00000010244; Exon
scaffold_103	694112	T	Y	35	35	50	8	ENSTRUG00000010244; Exon
scaffold_103	697315	T	Y	24	24	50	8	ENSTRUG00000010560; Up_stream
scaffold_103	757812	A	G	36	36	50	3	ENSTRUG00000010573; Intron
scaffold_103	776817	T	K	153	153	50	22	Inter
scaffold_103	783842	A	M	155	155	50	40	ENSTRUG00000010734; Up_stream
scaffold_103	783844	G	R	140	140	50	37	ENSTRUG00000010734; Up_stream
scaffold_103	783865	C	M	58	60	50	8	ENSTRUG00000010734; Up_stream
scaffold_103	803398	A	W	197	197	50	51	Inter
scaffold_103	803733	G	R	46	46	50	52	ENSTRUG00000010803; Up_stream
scaffold_103	803894	A	W	95	95	50	48	ENSTRUG00000010803; Up_stream
scaffold_103	805418	T	G	102	102	50	25	ENSTRUG00000010803; Exon
scaffold_103	805667	A	R	137	228	50	54	ENSTRUG00000010803; Exon
scaffold_103	805725	C	Y	57	57	50	27	ENSTRUG00000010803; Intron
scaffold_103	805744	A	G	96	96	50	23	ENSTRUG00000010803; Intron
scaffold_103	817559	G	K	87	87	50	16	ENSTRUG00000010839; Up_stream
scaffold_103	817755	T	G	255	255	50	571	ENSTRUG00000010839; Exon
scaffold_103	818363	C	G	117	117	50	30	ENSTRUG00000010839; Exon
scaffold_103	837380	T	K	228	228	50	35	ENSTRUG00000011077; Up_stream
scaffold_103	838612	A	R	173	173	50	25	ENSTRUG00000011077; Exon
scaffold_103	842215	G	R	71	131	50	15	ENSTRUG00000011077; Exon
scaffold_103	842442	A	R	82	130	50	12	ENSTRUG00000011077; Intron
scaffold_103	848957	C	Y	157	157	50	66	Inter
scaffold_103	851287	C	Y	106	106	50	17	ENSTRUG00000011373; Intron
scaffold_103	852539	A	R	29	29	50	13	ENSTRUG00000011373; Exon
scaffold_103	854834	T	C	45	45	50	6	Inter
scaffold_103	858219	C	A	36	36	50	3	Inter
scaffold_103	859670	C	G	39	39	50	4	Inter
scaffold_103	871896	T	C	36	36	50	3	ENSTRUG00000011430; Exon
scaffold_103	874117	T	W	53	71	50	7	ENSTRUG00000011430; Exon
scaffold_103	874120	G	A	48	48	50	7	ENSTRUG00000011430; Exon
scaffold_103	874143	A	R	33	33	50	5	ENSTRUG00000011430; Exon
scaffold_103	875229	G	R	36	42	50	5	ENSTRUG00000011430; Exon
scaffold_103	879953	A	R	25	25	50	6	ENSTRUG00000011430; Exon
scaffold_103	880283	G	A	36	36	50	3	ENSTRUG00000011430; Exon
scaffold_103	881103	C	Y	51	51	50	7	ENSTRUG00000011430; Exon
scaffold_103	881579	T	Y	27	27	50	6	ENSTRUG00000011430; Down_stream
scaffold_103	894142	C	Y	89	89	50	9	ENSTRUG00000011832; Exon
scaffold_103	894535	C	Y	91	148	50	15	ENSTRUG00000011832; Exon
scaffold_103	894924	G	R	55	124	50	18	ENSTRUG00000011832; Exon
scaffold_103	894944	G	R	25	25	50	15	ENSTRUG00000011832; Exon
scaffold_103	895119	G	R	27	27	50	33	ENSTRUG00000011832; Exon
scaffold_103	896339	G	R	28	28	50	17	ENSTRUG00000011832; Down_stream
scaffold_103	896969	A	R	34	34	50	5	Inter
scaffold_103	907432	A	R	22	22	50	11	ENSTRUG00000012075; Down_stream
scaffold_103	907599	G	K	36	36	50	4	ENSTRUG00000012075; Down_stream
scaffold_103	909024	G	S	61	61	50	13	Inter
scaffold_103	909461	C	Y	96	96	50	17	Inter
scaffold_103	909805	G	R	90	138	50	12	Inter
scaffold_103	909926	A	C	20	54	50	10	Inter
scaffold_103	911003	A	R	33	72	50	12	Inter
scaffold_103	911075	T	Y	23	23	50	10	Inter
scaffold_103	911735	A	G	102	102	50	25	Inter
scaffold_103	911947	T	C	120	120	50	31	Inter
scaffold_103	913487	G	C	36	36	50	3	Inter
scaffold_103	945261	A	R	228	228	50	27	ENSTRUG00000012100; Exon
scaffold_103	948503	T	A	75	75	50	16	ENSTRUG00000012100; Exon
scaffold_103	949868	A	R	71	71	50	68	ENSTRUG00000012100; Down_stream
scaffold_103	952521	G	K	148	228	50	35	ENSTRUG00000012224; Up_stream
scaffold_103	952939	C	M	67	67	50	33	ENSTRUG00000012224; Up_stream
scaffold_103	953040	G	R	228	228	50	38	ENSTRUG00000012224; Up_stream
scaffold_103	953058	T	W	163	163	50	39	ENSTRUG00000012224; Up_stream
scaffold_103	953127	C	Y	73	73	50	44	ENSTRUG00000012224; Exon
scaffold_103	954345	A	T	36	36	50	3	ENSTRUG00000012224; Intron
scaffold_103	954954	T	Y	185	185	50	36	ENSTRUG00000012224; Exon
scaffold_103	955641	G	R	185	228	50	32	ENSTRUG00000012224; Exon
scaffold_103	958219	A	R	34	34	50	50	ENSTRUG00000012287; Up_stream
scaffold_103	959495	T	C	20	54	50	10	ENSTRUG00000012287; Intron
scaffold_103	959650	T	G	81	81	50	18	ENSTRUG00000012287; Exon
scaffold_103	959856	T	C	46	66	50	14	ENSTRUG00000012287; Exon
scaffold_103	982392	G	A	42	42	50	5	Inter
scaffold_103	983102	T	K	62	84	50	7	Inter
scaffold_10303	538	C	Y	23	23	50	8	Inter
scaffold_10307	1747	T	Y	117	169	50	37	Inter
scaffold_10327	1860	C	Y	178	178	50	43	Inter
scaffold_10327	2097	A	R	228	228	50	109	Inter
scaffold_10327	2546	T	C	126	126	50	33	Inter
scaffold_10327	2548	T	Y	52	163	50	34	Inter
scaffold_10327	2591	T	Y	39	39	50	23	Inter
scaffold_10336	2257	T	G	36	36	50	3	ENSTRUG00000008480; Exon
scaffold_10361	446	C	S	125	125	50	20	Inter
scaffold_10361	1197	G	K	32	32	50	4	ENSTRUG00000002375; Up_stream
scaffold_10361	1254	C	M	33	62	50	5	ENSTRUG00000002375; Up_stream
scaffold_10361	2480	C	T	36	36	50	3	ENSTRUG00000002375; Down_stream
scaffold_10374	2081	T	C	39	39	50	4	ENSTRUG00000017434; Exon
scaffold_10374	2102	T	W	56	59	50	6	ENSTRUG00000017434; Exon
scaffold_10388	2575	G	A	36	36	50	3	Inter
scaffold_10395	1052	C	T	35	69	50	15	Inter
scaffold_10395	1262	G	K	228	228	50	1796	Inter
scaffold_10395	1392	A	T	255	255	50	2642	Inter
scaffold_10395	1393	T	G	255	255	50	2667	Inter
scaffold_104	41724	G	A	39	39	50	4	ENSTRUG00000014452; Exon
scaffold_104	41770	C	Y	34	34	50	4	ENSTRUG00000014452; Exon
scaffold_104	43068	G	R	32	32	50	5	ENSTRUG00000014452; Exon
scaffold_104	43589	C	Y	41	41	50	6	ENSTRUG00000014452; Exon
scaffold_104	45583	T	G	48	48	50	7	ENSTRUG00000014452; Exon
scaffold_104	48863	C	Y	31	38	50	6	ENSTRUG00000014452; Exon
scaffold_104	52825	A	R	68	68	50	13	ENSTRUG00000014452; Exon
scaffold_104	52948	T	Y	21	77	50	17	ENSTRUG00000014452; Exon
scaffold_104	54411	T	Y	52	52	50	45	ENSTRUG00000014452; Down_stream
scaffold_104	59287	G	C	45	45	50	6	ENSTRUG00000014564; Exon	ENSTRUG00000014570; Up_stream
scaffold_104	59313	T	W	20	20	50	4	ENSTRUG00000014564; Down_stream	ENSTRUG00000014570; Up_stream
scaffold_104	59429	A	W	72	87	50	14	ENSTRUG00000014564; Down_stream	ENSTRUG00000014570; Up_stream
scaffold_104	59430	C	Y	117	124	50	30	ENSTRUG00000014564; Down_stream	ENSTRUG00000014570; Up_stream
scaffold_104	59541	T	Y	228	228	50	298	ENSTRUG00000014564; Down_stream	ENSTRUG00000014570; Exon
scaffold_104	59579	C	Y	23	23	50	218	ENSTRUG00000014564; Down_stream	ENSTRUG00000014570; Exon
scaffold_104	60728	G	R	40	40	50	69	ENSTRUG00000014570; Exon
scaffold_104	63768	G	C	42	42	50	5	ENSTRUG00000014570; Exon
scaffold_104	72704	A	M	55	228	50	129	ENSTRUG00000014583; Exon
scaffold_104	73038	T	Y	39	66	50	6	ENSTRUG00000014583; Intron
scaffold_104	75260	C	Y	40	103	50	15	ENSTRUG00000014616; Exon
scaffold_104	75515	C	M	55	55	50	9	ENSTRUG00000014616; Exon
scaffold_104	75726	T	C	45	45	50	6	ENSTRUG00000014616; Down_stream
scaffold_104	101857	C	Y	40	40	50	13	Inter
scaffold_104	112290	T	C	90	90	50	21	ENSTRUG00000014656; Exon
scaffold_104	137967	C	Y	92	228	50	73	ENSTRUG00000014805; Exon
scaffold_104	140750	T	C	96	96	50	23	ENSTRUG00000014805; Exon
scaffold_104	141174	A	R	228	228	50	51	ENSTRUG00000014805; Exon
scaffold_104	141207	A	G	205	205	50	59	ENSTRUG00000014805; Exon
scaffold_104	141407	C	A	66	102	50	26	ENSTRUG00000014805; Exon
scaffold_104	141975	C	S	168	228	50	31	ENSTRUG00000014805; Exon
scaffold_104	142426	C	Y	134	134	50	26	ENSTRUG00000014805; Exon
scaffold_104	142639	C	Y	131	131	50	17	ENSTRUG00000014805; Exon
scaffold_104	146484	A	R	32	125	50	26	ENSTRUG00000014805; Exon
scaffold_104	167621	G	T	36	36	50	3	Inter
scaffold_104	167622	A	T	36	36	50	3	Inter
scaffold_104	168061	T	Y	228	228	50	121	Inter
scaffold_104	168974	T	G	196	196	50	56	Inter
scaffold_104	169079	G	R	228	228	50	30	Inter
scaffold_104	170905	A	W	37	52	50	17	ENSTRUG00000014967; Up_stream	ENSTRUG00000019351; Up_stream
scaffold_104	170906	A	T	25	121	50	35	ENSTRUG00000014967; Up_stream	ENSTRUG00000019351; Up_stream
scaffold_104	170911	G	K	85	85	50	93	ENSTRUG00000014967; Up_stream	ENSTRUG00000019351; Up_stream
scaffold_104	171290	C	T	39	39	50	4	ENSTRUG00000014967; Intron	ENSTRUG00000019351; Down_stream
scaffold_104	172517	A	R	228	228	50	9920	ENSTRUG00000014967; Exon
scaffold_104	173693	A	W	56	56	50	15	ENSTRUG00000014967; Down_stream
scaffold_104	173739	A	G	208	255	50	110	ENSTRUG00000014967; Down_stream
scaffold_104	173869	C	Y	228	228	50	118	ENSTRUG00000014967; Down_stream
scaffold_104	176195	T	G	63	63	50	12	ENSTRUG00000014988; Up_stream
scaffold_104	176916	G	A	31	114	50	32	ENSTRUG00000014988; Exon
scaffold_104	188934	C	S	57	57	50	18	ENSTRUG00000014988; Exon
scaffold_104	188939	G	R	42	42	50	19	ENSTRUG00000014988; Exon
scaffold_104	195772	C	Y	119	119	50	34	ENSTRUG00000015062; Down_stream	ENSTRUG00000015167; Intron
scaffold_104	196706	A	R	68	68	50	8	ENSTRUG00000015167; Exon
scaffold_104	207494	T	K	27	37	50	4	Inter
scaffold_104	209649	G	R	46	46	50	17	ENSTRUG00000015232; Up_stream
scaffold_104	212266	C	Y	82	102	50	9	ENSTRUG00000015232; Exon
scaffold_104	215341	G	K	25	25	50	6	ENSTRUG00000015289; Exon
scaffold_104	218170	A	W	20	65	50	8	Inter
scaffold_104	219068	A	M	73	73	50	8	ENSTRUG00000015293; Up_stream
scaffold_104	219074	A	R	86	86	50	9	ENSTRUG00000015293; Up_stream
scaffold_104	222306	A	M	41	105	50	16	ENSTRUG00000015298; Exon
scaffold_104	222310	G	R	94	94	50	143	ENSTRUG00000015298; Exon
scaffold_104	223042	T	Y	54	54	50	7	ENSTRUG00000015298; Intron
scaffold_104	226047	T	A	54	54	50	9	ENSTRUG00000015298; Down_stream	ENSTRUG00000015347; Up_stream
scaffold_104	230574	T	W	136	205	50	22	ENSTRUG00000015347; Down_stream
scaffold_104	261792	T	W	49	91	50	8	ENSTRUG00000015387; Intron	ENSTRUG00000015444; Up_stream
scaffold_104	262940	A	R	22	22	50	9	ENSTRUG00000015387; Intron	ENSTRUG00000015444; Exon
scaffold_104	264821	C	Y	228	228	50	40	ENSTRUG00000015387; Intron	ENSTRUG00000015444; Down_stream
scaffold_104	265330	G	R	92	92	50	27	ENSTRUG00000015387; Intron	ENSTRUG00000015444; Down_stream
scaffold_104	268499	G	K	51	51	50	12	ENSTRUG00000015387; Exon
scaffold_104	281607	T	Y	31	31	50	6	ENSTRUG00000015457; Down_stream	ENSTRUG00000015493; Up_stream
scaffold_104	289231	A	R	123	123	50	186	ENSTRUG00000015581; Exon
scaffold_104	290571	G	S	172	172	50	110	ENSTRUG00000015581; Exon
scaffold_104	292142	C	Y	22	30	50	4	ENSTRUG00000015581; Intron
scaffold_104	292538	T	Y	228	228	50	279	ENSTRUG00000015581; Exon
scaffold_104	292550	A	M	228	228	50	256	ENSTRUG00000015581; Exon
scaffold_104	294023	A	W	24	24	50	64	ENSTRUG00000015581; Down_stream
scaffold_104	300807	A	T	36	36	50	3	ENSTRUG00000015662; Down_stream	ENSTRUG00000015701; Up_stream
scaffold_104	301826	G	A	42	42	50	5	ENSTRUG00000015701; Intron
scaffold_104	303523	G	R	228	228	50	51	ENSTRUG00000015701; Exon
scaffold_104	304866	C	Y	228	228	50	64	ENSTRUG00000015701; Exon
scaffold_104	314590	C	Y	228	228	50	55	ENSTRUG00000015729; Exon
scaffold_104	318835	C	Y	86	143	50	15	ENSTRUG00000015729; Exon
scaffold_104	319442	G	A	138	138	50	37	ENSTRUG00000015729; Exon
scaffold_104	320700	C	S	113	195	50	24	ENSTRUG00000015729; Down_stream	ENSTRUG00000015776; Up_stream
scaffold_104	321769	T	Y	57	57	50	7	ENSTRUG00000015776; Intron
scaffold_104	337829	C	T	39	39	50	4	Inter
scaffold_104	344336	G	K	66	66	50	46	ENSTRUG00000015871; Up_stream
scaffold_104	346715	G	R	127	127	50	42	ENSTRUG00000015871; Exon
scaffold_104	363604	G	R	53	95	50	8	Inter
scaffold_104	368298	C	Y	29	29	50	5	ENSTRUG00000015964; Exon
scaffold_104	371059	T	K	25	67	50	7	ENSTRUG00000015964; Exon
scaffold_104	371330	T	Y	25	73	50	9	ENSTRUG00000015964; Exon
scaffold_104	372811	A	G	42	42	50	5	ENSTRUG00000015964; Exon
scaffold_104	388799	A	R	104	104	50	23	ENSTRUG00000016067; Up_stream
scaffold_104	391759	C	T	36	36	50	3	ENSTRUG00000016067; Intron
scaffold_104	395553	A	R	63	228	50	99	ENSTRUG00000016095; Exon
scaffold_104	397532	G	K	228	228	50	50	ENSTRUG00000016095; Down_stream
scaffold_104	398300	C	M	53	55	50	8	Inter
scaffold_104	398301	C	M	50	50	50	6	Inter
scaffold_104	405274	G	R	27	40	50	5	Inter
scaffold_104	405281	T	Y	27	39	50	5	Inter
scaffold_104	425841	G	R	85	145	50	18	ENSTRUG00000016114; Exon
scaffold_104	433916	A	R	228	228	50	37	ENSTRUG00000016142; Exon
scaffold_104	461530	G	C	51	51	50	8	ENSTRUG00000016232; Exon
scaffold_104	533153	A	R	21	21	50	5	ENSTRUG00000016391; Exon
scaffold_104	557340	A	R	106	118	50	13	ENSTRUG00000016391; Exon
scaffold_104	605108	A	R	126	189	50	20	ENSTRUG00000016441; Exon
scaffold_104	619113	A	T	36	36	50	3	ENSTRUG00000016441; Exon
scaffold_104	626089	G	R	45	45	50	13	ENSTRUG00000016441; Exon
scaffold_104	662802	T	C	22	36	50	4	ENSTRUG00000016516; Intron
scaffold_104	662808	C	T	21	36	50	4	ENSTRUG00000016516; Intron
scaffold_104	664707	T	Y	33	33	50	4	ENSTRUG00000016516; Intron
scaffold_104	665934	C	G	36	36	50	3	ENSTRUG00000016516; Exon
scaffold_104	670431	C	Y	43	43	50	7	ENSTRUG00000016539; Exon
scaffold_104	670636	A	G	78	78	50	17	ENSTRUG00000016539; Exon
scaffold_104	679821	G	K	89	89	50	19	ENSTRUG00000016541; Exon
scaffold_104	680017	C	Y	74	74	50	18	ENSTRUG00000016541; Exon
scaffold_104	683214	A	G	36	36	50	3	ENSTRUG00000016546; Exon
scaffold_104	687515	C	M	98	98	50	32	ENSTRUG00000016546; Exon
scaffold_104	691801	G	R	102	228	50	82	ENSTRUG00000016546; Down_stream
scaffold_104	693003	T	Y	46	46	50	56	Inter
scaffold_104	693436	A	R	56	56	50	20	Inter
scaffold_104	713779	A	R	82	151	50	20	ENSTRUG00000016565; Up_stream
scaffold_104	721311	T	C	39	39	50	4	ENSTRUG00000016565; Intron
scaffold_104	721798	A	G	42	42	50	5	ENSTRUG00000016565; Intron
scaffold_104	725317	T	Y	228	228	50	53	ENSTRUG00000016565; Intron
scaffold_104	876764	C	M	52	52	50	7	ENSTRUG00000016632; Exon
scaffold_104	936968	A	R	20	20	50	5	Inter
scaffold_104	937378	C	T	42	42	50	5	Inter
scaffold_104	943946	T	K	228	228	50	162	ENSTRUG00000016659; Exon
scaffold_10419	1950	T	C	54	54	50	9	ENSTRUG00000002773; Exon
scaffold_10419	2151	T	C	36	36	50	3	ENSTRUG00000002773; Exon
scaffold_10419	2172	T	W	42	42	50	7	ENSTRUG00000002773; Exon
scaffold_10419	2423	A	M	31	31	50	6	ENSTRUG00000002773; Exon
scaffold_10419	2629	C	S	30	30	50	5	ENSTRUG00000002773; Down_stream
scaffold_105	4324	G	A	42	42	50	5	ENSTRUG00000004517; Exon
scaffold_105	48862	A	G	60	60	50	11	ENSTRUG00000004864; Down_stream
scaffold_105	49168	C	M	35	43	50	5	ENSTRUG00000004864; Down_stream
scaffold_105	72879	C	G	36	36	50	3	Inter
scaffold_105	185858	G	S	50	89	50	7	Inter
scaffold_105	186802	A	R	30	30	50	4	Inter
scaffold_105	188913	A	G	45	45	50	6	Inter
scaffold_105	190562	A	G	39	39	50	4	Inter
scaffold_105	191354	G	R	23	23	50	8	Inter
scaffold_105	192436	C	M	85	85	50	16	Inter
scaffold_105	192516	G	R	71	71	50	10	Inter
scaffold_105	207280	C	Y	103	103	50	137	Inter
scaffold_105	208024	C	Y	135	228	50	50	ENSTRUG00000005329; Up_stream
scaffold_105	208910	A	R	32	71	50	6	ENSTRUG00000005329; Intron
scaffold_105	223783	G	R	73	73	50	21	ENSTRUG00000005443; Exon
scaffold_105	225896	T	W	74	74	50	20	ENSTRUG00000005443; Intron
scaffold_105	226046	G	S	33	33	50	26	ENSTRUG00000005443; Down_stream
scaffold_105	226442	T	C	60	60	50	11	ENSTRUG00000005443; Down_stream
scaffold_105	227289	G	K	24	24	50	4	Inter
scaffold_105	227987	G	K	126	126	50	94	ENSTRUG00000005639; Up_stream
scaffold_105	228512	G	R	228	228	50	85	ENSTRUG00000005639; Up_stream
scaffold_105	228530	G	R	173	228	50	75	ENSTRUG00000005639; Up_stream
scaffold_105	228790	T	C	255	255	50	115	ENSTRUG00000005639; Up_stream
scaffold_105	228854	A	W	72	72	50	79	ENSTRUG00000005639; Up_stream
scaffold_105	228897	T	Y	228	228	50	63	ENSTRUG00000005639; Up_stream
scaffold_105	229473	A	W	228	228	50	116	ENSTRUG00000005639; Exon
scaffold_105	230096	T	K	50	50	50	289	ENSTRUG00000005639; Exon
scaffold_105	230657	C	Y	92	92	50	98	ENSTRUG00000005639; Exon
scaffold_105	232144	A	M	101	101	50	13	ENSTRUG00000005888; Up_stream
scaffold_105	234486	C	Y	139	139	50	45	ENSTRUG00000005888; Exon
scaffold_105	234790	A	R	53	53	50	18	ENSTRUG00000005888; Down_stream
scaffold_105	237936	A	M	212	212	50	86	ENSTRUG00000005942; Up_stream
scaffold_105	238069	C	Y	194	194	50	66	ENSTRUG00000005942; Up_stream
scaffold_105	238149	C	Y	76	76	50	57	ENSTRUG00000005942; Up_stream
scaffold_105	238195	G	R	131	131	50	49	ENSTRUG00000005942; Up_stream
scaffold_105	259295	A	R	29	52	50	5	ENSTRUG00000005942; Exon
scaffold_105	267261	G	K	31	73	50	7	ENSTRUG00000005942; Exon
scaffold_105	275048	G	R	72	120	50	11	ENSTRUG00000005942; Down_stream
scaffold_105	283920	C	A	22	54	50	10	ENSTRUG00000006834; Exon
scaffold_105	286446	G	R	226	226	50	61	ENSTRUG00000006834; Down_stream
scaffold_105	286901	A	G	123	123	50	32	ENSTRUG00000006834; Down_stream
scaffold_105	288683	A	G	60	60	50	11	ENSTRUG00000006881; Exon
scaffold_105	288957	T	K	155	221	50	22	ENSTRUG00000006881; Exon
scaffold_105	289571	T	Y	57	57	50	15	ENSTRUG00000006881; Exon
scaffold_105	292053	T	G	36	36	50	3	ENSTRUG00000006881; Exon
scaffold_105	292063	A	G	36	36	50	3	ENSTRUG00000006881; Exon
scaffold_105	292335	A	W	33	39	50	5	ENSTRUG00000006881; Exon
scaffold_105	292357	A	R	65	65	50	6	ENSTRUG00000006881; Exon
scaffold_105	292631	A	G	39	39	50	4	ENSTRUG00000006881; Exon
scaffold_105	293190	T	Y	93	93	50	13	ENSTRUG00000006881; Exon
scaffold_105	298200	C	S	125	136	50	12	ENSTRUG00000006881; Exon
scaffold_105	298678	C	S	45	90	50	9	ENSTRUG00000006881; Exon
scaffold_105	300923	C	Y	43	43	50	11	ENSTRUG00000006881; Down_stream
scaffold_105	301152	A	R	46	46	50	13	ENSTRUG00000006881; Down_stream
scaffold_105	311101	C	Y	132	132	50	142	ENSTRUG00000007221; Exon
scaffold_105	336097	C	M	144	207	50	20	ENSTRUG00000007832; Exon
scaffold_105	339465	C	T	39	39	50	4	ENSTRUG00000007832; Exon
scaffold_105	340311	G	R	85	85	50	11	ENSTRUG00000007832; Exon
scaffold_105	341289	T	C	45	45	50	6	ENSTRUG00000007832; Down_stream
scaffold_105	343100	A	G	90	90	50	21	ENSTRUG00000008127; Up_stream
scaffold_105	349964	G	R	63	63	50	23	ENSTRUG00000008248; Exon
scaffold_105	349971	C	Y	84	84	50	23	ENSTRUG00000008248; Exon
scaffold_105	355257	C	M	221	221	50	41	ENSTRUG00000008248; Exon
scaffold_105	357690	T	C	36	36	50	3	ENSTRUG00000008248; Intron
scaffold_105	357823	C	Y	147	228	50	29	ENSTRUG00000008248; Exon
scaffold_105	358160	G	K	150	150	50	37	ENSTRUG00000008248; Exon
scaffold_105	358822	A	R	151	151	50	37	ENSTRUG00000008248; Exon
scaffold_105	359613	G	R	50	50	50	47	ENSTRUG00000008248; Down_stream
scaffold_105	359728	C	Y	23	107	50	23	ENSTRUG00000008248; Down_stream
scaffold_105	360437	T	K	228	228	50	63	ENSTRUG00000008248; Down_stream
scaffold_105	360446	G	R	217	217	50	71	ENSTRUG00000008248; Down_stream
scaffold_105	360661	A	W	21	21	50	15	Inter
scaffold_105	379676	A	G	255	255	50	396	ENSTRUG00000008655; Down_stream
scaffold_105	382631	C	Y	61	64	50	6	ENSTRUG00000008680; Exon
scaffold_105	386831	A	R	79	130	50	13	ENSTRUG00000008680; Exon
scaffold_105	390428	C	Y	27	42	50	4	ENSTRUG00000008680; Exon
scaffold_105	391681	T	Y	50	50	50	9	ENSTRUG00000008680; Exon
scaffold_105	393581	T	Y	98	98	50	11	ENSTRUG00000008680; Exon
scaffold_105	395399	G	R	126	126	50	38	ENSTRUG00000008680; Exon
scaffold_105	395402	A	G	100	138	50	38	ENSTRUG00000008680; Exon
scaffold_105	395540	T	Y	85	85	50	54	ENSTRUG00000008680; Down_stream
scaffold_105	395588	A	M	145	145	50	30	ENSTRUG00000008680; Down_stream
scaffold_105	413414	C	S	41	41	50	15	ENSTRUG00000009241; Exon
scaffold_105	414774	T	K	34	34	50	15	ENSTRUG00000009241; Exon
scaffold_105	417606	T	Y	122	122	50	41	ENSTRUG00000009241; Down_stream	ENSTRUG00000009380; Up_stream
scaffold_105	417616	A	R	82	82	50	42	ENSTRUG00000009241; Down_stream	ENSTRUG00000009380; Up_stream
scaffold_105	418851	T	Y	28	28	50	6	ENSTRUG00000009380; Exon
scaffold_105	436824	T	Y	22	22	50	11	ENSTRUG00000009639; Exon
scaffold_105	436957	T	C	42	42	50	5	ENSTRUG00000009639; Exon
scaffold_105	437012	G	A	42	42	50	5	ENSTRUG00000009639; Exon
scaffold_105	438094	C	Y	64	64	50	13	ENSTRUG00000009639; Exon
scaffold_105	443499	A	R	48	96	50	10	ENSTRUG00000009752; Up_stream
scaffold_105	443737	T	W	119	119	50	15	ENSTRUG00000009752; Up_stream
scaffold_105	445152	C	Y	42	93	50	11	ENSTRUG00000009752; Exon
scaffold_105	457842	T	A	84	84	50	19	ENSTRUG00000009808; Down_stream
scaffold_105	457843	G	C	90	90	50	21	ENSTRUG00000009808; Down_stream
scaffold_105	458658	G	S	114	165	50	13	Inter
scaffold_105	459812	A	M	20	20	50	14	Inter
scaffold_105	473697	A	G	39	39	50	4	ENSTRUG00000010086; Up_stream
scaffold_105	474096	A	G	42	42	50	5	ENSTRUG00000010086; Exon
scaffold_105	474852	A	T	39	39	50	4	ENSTRUG00000010086; Exon
scaffold_105	484305	T	W	164	164	50	40	ENSTRUG00000010434; Exon
scaffold_105	487813	G	A	36	36	50	3	ENSTRUG00000010434; Intron
scaffold_105	487836	C	T	36	36	50	3	ENSTRUG00000010434; Intron
scaffold_105	488065	C	Y	25	25	50	90	ENSTRUG00000010434; Exon
scaffold_105	488615	C	Y	30	30	50	48	ENSTRUG00000010434; Exon
scaffold_105	490051	A	R	142	156	50	17	ENSTRUG00000010434; Down_stream
scaffold_105	490247	A	W	30	31	50	4	ENSTRUG00000010434; Down_stream
scaffold_105	490809	G	R	228	228	50	220	ENSTRUG00000010434; Down_stream
scaffold_105	497227	T	C	36	36	50	3	ENSTRUG00000010613; Up_stream
scaffold_105	547194	A	W	21	21	50	5	ENSTRUG00000010974; Up_stream
scaffold_105	547213	T	W	80	80	50	46	ENSTRUG00000010974; Up_stream
scaffold_105	548044	A	R	130	130	50	15	ENSTRUG00000010974; Exon
scaffold_105	549975	T	Y	45	85	50	7	ENSTRUG00000010974; Down_stream
scaffold_105	551284	A	R	172	172	50	16	ENSTRUG00000011092; Up_stream
scaffold_105	551573	A	M	70	70	50	9	ENSTRUG00000011092; Up_stream
scaffold_105	551879	T	Y	135	213	50	25	ENSTRUG00000011092; Up_stream
scaffold_105	555809	A	R	23	68	50	8	ENSTRUG00000011137; Up_stream
scaffold_105	555822	T	Y	28	67	50	6	ENSTRUG00000011137; Up_stream
scaffold_105	561025	G	Y	22	24	50	5	Inter
scaffold_105	561311	C	Y	228	228	50	34	ENSTRUG00000011192; Up_stream
scaffold_105	561348	A	R	58	58	50	33	ENSTRUG00000011192; Up_stream
scaffold_105	561474	A	M	99	99	50	18	ENSTRUG00000011192; Up_stream
scaffold_105	561848	T	A	36	36	50	3	ENSTRUG00000011192; Up_stream
scaffold_105	561849	T	A	29	36	50	4	ENSTRUG00000011192; Up_stream
scaffold_105	561893	G	R	82	82	50	19	ENSTRUG00000011192; Up_stream
scaffold_105	562094	T	Y	161	207	50	22	ENSTRUG00000011192; Exon
scaffold_105	562096	A	R	179	202	50	22	ENSTRUG00000011192; Exon
scaffold_105	562717	T	Y	228	228	50	31	ENSTRUG00000011192; Exon
scaffold_105	562742	T	Y	62	123	50	15	ENSTRUG00000011192; Exon
scaffold_105	564956	A	G	51	51	50	8	ENSTRUG00000011192; Exon
scaffold_105	564992	A	G	54	54	50	9	ENSTRUG00000011192; Exon
scaffold_105	567564	T	G	81	81	50	18	ENSTRUG00000011192; Exon
scaffold_105	567978	G	R	37	37	50	6	ENSTRUG00000011192; Exon
scaffold_105	573996	T	Y	28	28	50	4	ENSTRUG00000011192; Down_stream
scaffold_105	574772	G	T	39	39	50	4	ENSTRUG00000011192; Down_stream	ENSTRUG00000011451; Up_stream
scaffold_105	575384	C	G	39	39	50	4	ENSTRUG00000011451; Up_stream
scaffold_105	575548	T	C	39	39	50	4	ENSTRUG00000011451; Up_stream
scaffold_105	577642	G	R	30	30	50	12	ENSTRUG00000011451; Down_stream
scaffold_105	577786	G	A	36	36	50	3	ENSTRUG00000011451; Down_stream
scaffold_105	585361	T	Y	27	27	50	5	ENSTRUG00000011507; Intron	ENSTRUG00000011826; Exon
scaffold_105	591106	T	C	37	69	50	15	ENSTRUG00000011507; Intron	ENSTRUG00000011876; Up_stream
scaffold_105	592947	A	W	51	51	50	9	ENSTRUG00000011507; Down_stream	ENSTRUG00000011876; Exon
scaffold_105	593775	T	Y	47	47	50	12	ENSTRUG00000011876; Down_stream	ENSTRUG00000011886; Up_stream
scaffold_105	594357	C	S	171	228	50	20	ENSTRUG00000011886; Up_stream
scaffold_105	594839	T	C	81	81	50	18	ENSTRUG00000011886; Exon
scaffold_105	595881	G	R	50	50	50	7	ENSTRUG00000011886; Intron
scaffold_105	595949	C	Y	55	59	50	6	ENSTRUG00000011886; Intron
scaffold_105	595950	C	S	58	58	50	6	ENSTRUG00000011886; Intron
scaffold_105	609317	C	M	100	105	50	10	ENSTRUG00000011943; Down_stream
scaffold_105	609859	G	K	64	118	50	13	ENSTRUG00000011943; Down_stream
scaffold_105	609942	C	A	75	75	50	16	ENSTRUG00000011943; Down_stream
scaffold_105	610418	C	Y	78	78	50	18	Inter
scaffold_105	610516	A	W	39	39	50	13	Inter
scaffold_105	610734	C	Y	45	45	50	8	Inter
scaffold_105	610753	A	W	66	66	50	8	Inter
scaffold_105	610882	T	Y	46	139	50	27	Inter
scaffold_105	610926	G	R	43	43	50	14	Inter
scaffold_105	610952	T	K	37	37	50	9	Inter
scaffold_105	611290	T	W	27	27	50	17	Inter
scaffold_105	611390	A	R	142	142	50	17	Inter
scaffold_105	611537	T	K	95	95	50	19	Inter
scaffold_105	612306	A	M	175	228	50	30	ENSTRUG00000011983; Up_stream
scaffold_105	612641	A	W	45	45	50	12	ENSTRUG00000011983; Up_stream
scaffold_105	612650	A	R	73	73	50	12	ENSTRUG00000011983; Up_stream
scaffold_105	612698	C	Y	25	73	50	9	ENSTRUG00000011983; Up_stream
scaffold_105	613122	C	T	29	66	50	14	ENSTRUG00000011983; Up_stream
scaffold_105	613228	T	G	66	66	50	13	ENSTRUG00000011983; Exon
scaffold_105	614253	A	W	44	44	50	7	ENSTRUG00000011983; Down_stream
scaffold_105	615020	G	K	228	228	50	37	ENSTRUG00000011991; Up_stream
scaffold_105	617068	T	W	32	32	50	4	ENSTRUG00000011991; Intron
scaffold_105	618377	C	S	111	111	50	11	ENSTRUG00000011991; Intron
scaffold_105	618774	G	R	67	67	50	45	ENSTRUG00000011991; Exon
scaffold_105	625315	A	R	85	85	50	11	ENSTRUG00000012099; Down_stream
scaffold_105	625769	T	W	35	35	50	80	ENSTRUG00000012099; Down_stream
scaffold_105	627425	C	Y	228	228	50	32	ENSTRUG00000012158; Up_stream
scaffold_105	627911	C	Y	202	202	50	43	ENSTRUG00000012158; Exon
scaffold_105	628057	A	R	228	228	50	54	ENSTRUG00000012158; Exon
scaffold_105	628301	T	W	28	28	50	37	ENSTRUG00000012158; Exon
scaffold_105	628395	A	W	22	22	50	28	ENSTRUG00000012158; Exon
scaffold_105	628944	G	A	22	60	50	12	ENSTRUG00000012158; Exon
scaffold_105	629776	G	R	89	89	50	29	ENSTRUG00000012158; Exon
scaffold_105	631117	G	R	222	222	50	38	ENSTRUG00000012158; Exon
scaffold_105	631141	T	W	228	228	50	39	ENSTRUG00000012158; Exon
scaffold_105	633284	T	G	96	96	50	23	ENSTRUG00000012158; Exon
scaffold_105	633285	G	K	71	71	50	22	ENSTRUG00000012158; Exon
scaffold_105	634194	C	A	36	36	50	3	ENSTRUG00000012158; Intron
scaffold_105	635564	C	Y	119	119	50	34	ENSTRUG00000012158; Exon
scaffold_105	635825	C	Y	131	173	50	14	ENSTRUG00000012158; Exon
scaffold_105	643441	G	T	48	48	50	7	ENSTRUG00000012158; Exon
scaffold_105	643811	G	R	38	92	50	12	ENSTRUG00000012158; Down_stream
scaffold_105	643969	A	G	28	60	50	12	ENSTRUG00000012158; Down_stream
scaffold_105	645712	A	M	27	48	50	5	Inter
scaffold_105	645725	C	Y	31	31	50	7	Inter
scaffold_105	645736	G	R	27	69	50	7	Inter
scaffold_105	647211	G	R	40	40	50	11	Inter
scaffold_105	648572	A	R	22	22	50	11	ENSTRUG00000012327; Up_stream
scaffold_105	652510	A	R	26	26	50	7	ENSTRUG00000012327; Exon
scaffold_105	652754	T	C	39	39	50	4	ENSTRUG00000012327; Exon
scaffold_105	653628	A	G	42	42	50	5	ENSTRUG00000012327; Exon
scaffold_105	655501	A	G	36	36	50	3	ENSTRUG00000012327; Intron
scaffold_105	658599	T	K	106	106	50	12	Inter
scaffold_105	659274	A	R	104	104	50	20	ENSTRUG00000012497; Up_stream
scaffold_105	659366	T	Y	29	29	50	13	ENSTRUG00000012497; Up_stream
scaffold_105	659586	T	Y	228	228	50	41	ENSTRUG00000012497; Up_stream
scaffold_105	659647	A	G	43	162	50	49	ENSTRUG00000012497; Up_stream
scaffold_105	659860	A	G	93	217	50	67	ENSTRUG00000012497; Up_stream
scaffold_105	660120	T	C	36	36	50	3	ENSTRUG00000012497; Intron
scaffold_105	660648	G	A	60	60	50	11	ENSTRUG00000012497; Exon
scaffold_105	660681	C	Y	44	113	50	18	ENSTRUG00000012497; Intron
scaffold_105	661424	A	G	45	45	50	6	ENSTRUG00000012497; Exon
scaffold_105	670046	C	Y	32	32	50	24	ENSTRUG00000012528; Up_stream
scaffold_105	672770	G	R	49	49	50	9	ENSTRUG00000012528; Exon
scaffold_105	673049	C	Y	67	76	50	7	ENSTRUG00000012528; Exon
scaffold_105	678737	T	W	37	37	50	6	ENSTRUG00000012528; Down_stream
scaffold_105	680227	T	Y	97	145	50	12	ENSTRUG00000012883; Up_stream
scaffold_105	680450	G	R	142	142	50	16	ENSTRUG00000012883; Up_stream
scaffold_105	681798	A	R	30	30	50	12	ENSTRUG00000012883; Exon
scaffold_105	681837	G	R	129	129	50	19	ENSTRUG00000012883; Exon
scaffold_105	710873	C	T	39	39	50	4	Inter
scaffold_105	732366	G	R	33	33	50	5	ENSTRUG00000012929; Exon
scaffold_105	732371	G	R	35	35	50	5	ENSTRUG00000012929; Exon
scaffold_105	736456	G	S	110	110	50	12	ENSTRUG00000012929; Down_stream
scaffold_105	746203	T	W	125	131	50	15	ENSTRUG00000013113; Exon
scaffold_105	747023	A	R	43	43	50	6	ENSTRUG00000013113; Exon
scaffold_105	747024	A	R	40	40	50	6	ENSTRUG00000013113; Exon
scaffold_105	756197	A	R	47	47	50	6	ENSTRUG00000013113; Down_stream
scaffold_105	757606	T	Y	39	39	50	23	Inter
scaffold_105	757934	T	Y	228	228	50	102	ENSTRUG00000013182; Up_stream
scaffold_105	758086	A	M	56	59	50	8	ENSTRUG00000013182; Up_stream
scaffold_105	761888	G	R	201	201	50	59	ENSTRUG00000013182; Intron	ENSTRUG00000013268; Up_stream
scaffold_105	762001	G	R	116	116	50	45	ENSTRUG00000013182; Intron	ENSTRUG00000013268; Up_stream
scaffold_105	762126	A	R	180	180	50	45	ENSTRUG00000013182; Intron	ENSTRUG00000013268; Up_stream
scaffold_105	762199	T	Y	228	228	50	53	ENSTRUG00000013182; Intron	ENSTRUG00000013268; Up_stream
scaffold_105	762528	T	Y	223	228	50	46	ENSTRUG00000013182; Intron	ENSTRUG00000013268; Exon
scaffold_105	766952	C	Y	41	41	50	24	ENSTRUG00000013299; Up_stream
scaffold_105	766978	C	S	29	29	50	24	ENSTRUG00000013299; Up_stream
scaffold_105	767459	T	Y	37	37	50	12	ENSTRUG00000013299; Up_stream
scaffold_105	769026	A	G	36	36	50	3	ENSTRUG00000013299; Intron
scaffold_105	774880	C	T	36	36	50	3	ENSTRUG00000013299; Exon
scaffold_105	817639	C	Y	23	23	50	7	Inter
scaffold_105	819243	T	K	34	34	50	14	Inter
scaffold_105	823178	T	W	38	83	50	9	Inter
scaffold_105	826642	G	S	26	26	50	5	Inter
scaffold_105	829512	G	R	86	86	50	31	Inter
scaffold_105	829725	T	W	38	38	50	15	Inter
scaffold_105	829726	T	W	37	37	50	15	Inter
scaffold_105	830835	T	K	190	190	50	39	Inter
scaffold_105	830923	A	R	156	156	50	46	Inter
scaffold_105	831820	G	R	228	228	50	889	Inter
scaffold_105	831895	T	A	81	81	50	18	Inter
scaffold_105	839589	C	Y	145	171	50	17	Inter
scaffold_105	840241	C	Y	30	30	50	7	Inter
scaffold_105	842131	A	R	35	92	50	13	Inter
scaffold_105	842475	G	S	46	46	50	34	Inter
scaffold_105	851245	C	Y	42	42	50	22	ENSTRUG00000013801; Exon
scaffold_105	854708	G	K	77	77	50	28	ENSTRUG00000013870; Down_stream	ENSTRUG00000013932; Up_stream
scaffold_105	855969	T	Y	61	61	50	13	ENSTRUG00000013932; Exon
scaffold_105	857805	A	G	39	39	50	4	ENSTRUG00000013932; Exon
scaffold_105	859046	C	T	36	36	50	3	ENSTRUG00000013932; Down_stream	ENSTRUG00000014009; Up_stream
scaffold_105	861623	G	R	81	84	50	12	ENSTRUG00000014009; Down_stream
scaffold_105	861692	G	R	28	28	50	25	ENSTRUG00000014009; Down_stream
scaffold_105	862679	T	G	42	42	50	5	ENSTRUG00000014015; Up_stream
scaffold_105	864161	A	R	30	30	50	4	ENSTRUG00000014015; Intron
scaffold_105	864286	T	Y	90	102	50	11	ENSTRUG00000014015; Exon
scaffold_105	867850	G	C	51	51	50	8	ENSTRUG00000014015; Exon
scaffold_105	868861	A	G	57	57	50	10	ENSTRUG00000014015; Exon
scaffold_105	869745	G	R	21	21	50	8	ENSTRUG00000014015; Exon	ENSTRUG00000014104; Up_stream
scaffold_105	869772	A	R	32	32	50	5	ENSTRUG00000014015; Exon	ENSTRUG00000014104; Up_stream
scaffold_105	870205	G	R	228	228	50	139	ENSTRUG00000014015; Down_stream	ENSTRUG00000014104; Up_stream
scaffold_105	871317	A	R	228	228	50	110	ENSTRUG00000014104; Down_stream
scaffold_105	875322	T	Y	31	31	50	6	ENSTRUG00000014107; Exon
scaffold_105	877991	T	Y	55	55	50	7	Inter
scaffold_105	878345	C	Y	31	31	50	5	Inter
scaffold_105	880571	A	R	143	143	50	25173	ENSTRUG00000014186; Exon	ENSTRUG00000019322; Down_stream	ENSTRUG00000019359; Up_stream
scaffold_105	880738	T	Y	32	32	50	7	ENSTRUG00000014186; Intron	ENSTRUG00000019322; Down_stream	ENSTRUG00000019359; Up_stream
scaffold_105	881634	T	K	228	228	50	28430	ENSTRUG00000014186; Exon	ENSTRUG00000019359; Down_stream	ENSTRUG00000019192; Up_stream
scaffold_105	881641	T	Y	228	228	50	29829	ENSTRUG00000014186; Exon	ENSTRUG00000019359; Down_stream	ENSTRUG00000019192; Up_stream
scaffold_105	881679	G	R	20	20	50	6	ENSTRUG00000014186; Intron	ENSTRUG00000019359; Down_stream	ENSTRUG00000019192; Up_stream
scaffold_105	881910	A	W	24	24	50	11	ENSTRUG00000014186; Intron	ENSTRUG00000019359; Down_stream	ENSTRUG00000019192; Up_stream
scaffold_105	882393	G	R	162	162	50	27	ENSTRUG00000014186; Intron	ENSTRUG00000019192; Exon
scaffold_105	882525	T	Y	160	160	50	29586	ENSTRUG00000014186; Exon	ENSTRUG00000019192; Down_stream
scaffold_105	882548	A	R	22	22	50	21437	ENSTRUG00000014186; Exon	ENSTRUG00000019192; Down_stream
scaffold_105	890275	A	G	36	36	50	3	Inter
scaffold_105	907607	G	R	32	119	50	24	ENSTRUG00000014336; Exon
scaffold_105	907956	C	A	41	111	50	30	ENSTRUG00000014336; Down_stream
scaffold_105	918031	T	Y	26	26	50	18	Inter
scaffold_105	918193	T	W	108	180	50	22	ENSTRUG00000014375; Up_stream
scaffold_105	918201	T	A	117	117	50	30	ENSTRUG00000014375; Up_stream
scaffold_105	918788	A	C	36	36	50	3	ENSTRUG00000014375; Up_stream
scaffold_105	919050	T	Y	23	35	50	4	ENSTRUG00000014375; Up_stream
scaffold_105	919446	T	Y	138	138	50	65	ENSTRUG00000014375; Exon
scaffold_105	919576	C	Y	85	85	50	37	ENSTRUG00000014375; Exon
scaffold_105	920679	G	R	115	115	50	25	ENSTRUG00000014375; Exon
scaffold_105	921693	C	Y	51	51	50	18	ENSTRUG00000014375; Exon
scaffold_105	922062	A	R	80	140	50	16	ENSTRUG00000014375; Exon
scaffold_105	945843	A	R	23	44	50	5	ENSTRUG00000014409; Exon
scaffold_105	950022	T	K	60	60	50	6	ENSTRUG00000014409; Exon
scaffold_105	950240	A	G	39	39	50	4	ENSTRUG00000014409; Exon
scaffold_105	953300	G	K	127	127	50	13	ENSTRUG00000014409; Exon
scaffold_105	954786	G	R	115	115	50	19	ENSTRUG00000014409; Down_stream
scaffold_105	955319	A	R	166	166	50	37	ENSTRUG00000014409; Down_stream
scaffold_105	959100	G	R	32	74	50	7	ENSTRUG00000014653; Down_stream
scaffold_10505	2115	T	Y	33	33	50	4	Inter
scaffold_10558	2497	A	M	115	115	50	110	Inter
scaffold_10571	159	C	T	72	72	50	15	Inter
scaffold_106	2471	A	G	39	39	50	4	ENSTRUG00000000672; Exon
scaffold_106	2474	A	G	39	39	50	4	ENSTRUG00000000672; Exon
scaffold_106	5962	G	A	39	39	50	4	Inter
scaffold_106	6589	G	A	90	90	50	21	Inter
scaffold_106	68125	G	R	156	228	50	48	Inter
scaffold_106	69238	G	R	30	30	50	5	ENSTRUG00000000758; Up_stream
scaffold_106	69655	A	M	92	152	50	16	ENSTRUG00000000758; Up_stream
scaffold_106	74332	A	R	85	112	50	11	ENSTRUG00000000758; Exon
scaffold_106	77565	G	R	108	190	50	26	ENSTRUG00000000758; Exon
scaffold_106	88410	C	A	57	57	50	10	ENSTRUG00000000758; Exon
scaffold_106	103572	G	R	159	159	50	17	ENSTRUG00000000758; Exon
scaffold_106	103924	A	R	22	22	50	20	ENSTRUG00000000758; Exon
scaffold_106	108788	A	C	51	51	50	8	ENSTRUG00000000758; Exon
scaffold_106	123473	A	R	81	81	50	8	Inter
scaffold_106	125570	G	A	36	36	50	3	Inter
scaffold_106	125595	C	T	36	36	50	3	Inter
scaffold_106	125711	G	A	36	36	50	3	Inter
scaffold_106	126028	T	K	34	34	50	5	Inter
scaffold_106	126774	A	W	228	228	50	67	ENSTRUG00000000946; Up_stream
scaffold_106	126841	T	K	87	87	50	36	ENSTRUG00000000946; Up_stream
scaffold_106	127359	C	S	66	66	50	14	ENSTRUG00000000946; Up_stream
scaffold_106	134253	A	R	38	38	50	188	ENSTRUG00000001062; Exon
scaffold_106	138278	T	C	255	255	50	188	ENSTRUG00000001062; Exon
scaffold_106	138559	C	Y	228	228	50	157	ENSTRUG00000001062; Exon
scaffold_106	140240	C	S	228	228	50	230	ENSTRUG00000001062; Down_stream
scaffold_106	140282	A	G	255	255	50	269	ENSTRUG00000001062; Down_stream
scaffold_106	140315	A	R	228	228	50	303	ENSTRUG00000001062; Down_stream
scaffold_106	141000	G	R	44	110	50	40	ENSTRUG00000001062; Down_stream
scaffold_106	141001	T	A	21	50	50	23	ENSTRUG00000001062; Down_stream
scaffold_106	141436	G	T	48	48	50	7	Inter
scaffold_106	150189	A	R	221	221	50	44	Inter
scaffold_106	150629	C	Y	58	58	50	9	Inter
scaffold_106	152598	G	S	41	41	50	9	ENSTRUG00000001284; Down_stream
scaffold_106	171101	C	M	22	22	50	7	Inter
scaffold_106	181686	G	A	42	42	50	5	Inter
scaffold_106	182820	A	W	178	178	50	20	Inter
scaffold_106	183029	T	K	27	27	50	6	Inter
scaffold_106	213135	G	C	36	36	50	3	Inter
scaffold_106	246902	C	A	45	45	50	6	Inter
scaffold_106	246948	G	R	27	66	50	6	Inter
scaffold_106	248467	G	R	26	26	50	19	ENSTRUG00000001568; Exon
scaffold_106	249336	G	K	57	57	50	7	ENSTRUG00000001568; Intron
scaffold_106	250545	T	Y	23	23	50	17	ENSTRUG00000001568; Exon
scaffold_106	250784	C	Y	82	151	50	19	ENSTRUG00000001568; Exon
scaffold_106	251675	A	R	24	24	50	10	ENSTRUG00000001568; Exon
scaffold_106	252512	A	R	204	228	50	32	ENSTRUG00000001568; Exon
scaffold_106	267713	T	Y	74	74	50	25	ENSTRUG00000001910; Down_stream
scaffold_106	268426	T	W	205	228	50	33	Inter
scaffold_106	268513	G	S	35	35	50	27	Inter
scaffold_106	268534	G	R	155	155	50	17	Inter
scaffold_106	268570	A	M	136	223	50	29	Inter
scaffold_106	268733	G	R	224	224	50	39	Inter
scaffold_106	268796	C	M	46	46	50	30	Inter
scaffold_106	269271	T	W	228	228	50	44	Inter
scaffold_106	269521	G	R	66	66	50	20	Inter
scaffold_106	270263	C	S	125	167	50	18	ENSTRUG00000001927; Up_stream
scaffold_106	271794	C	Y	98	98	50	27	ENSTRUG00000001927; Exon
scaffold_106	275682	C	S	67	67	50	11	ENSTRUG00000001927; Exon
scaffold_106	276323	T	W	31	31	50	16	ENSTRUG00000001927; Exon
scaffold_106	279945	T	Y	59	110	50	12	ENSTRUG00000001927; Exon
scaffold_106	284190	A	R	25	64	50	6	ENSTRUG00000001927; Exon
scaffold_106	302331	G	K	34	35	50	6	ENSTRUG00000004205; Up_stream
scaffold_106	303086	A	G	36	36	50	3	ENSTRUG00000004205; Up_stream
scaffold_106	303163	G	R	82	84	50	9	ENSTRUG00000004205; Exon
scaffold_106	303193	G	A	48	48	50	7	ENSTRUG00000004205; Exon
scaffold_106	303653	G	S	141	201	50	19	ENSTRUG00000004205; Exon
scaffold_106	306194	A	W	41	41	50	7	ENSTRUG00000004205; Intron
scaffold_106	306253	A	M	57	57	50	10	ENSTRUG00000004205; Intron
scaffold_106	306598	G	R	84	84	50	10	ENSTRUG00000004205; Exon
scaffold_106	306604	T	Y	78	114	50	10	ENSTRUG00000004205; Exon
scaffold_106	319008	G	R	67	67	50	60	ENSTRUG00000004904; Up_stream
scaffold_106	319100	A	M	66	66	50	16	ENSTRUG00000004904; Up_stream
scaffold_106	319341	A	R	52	52	50	10	ENSTRUG00000004904; Up_stream
scaffold_106	321315	C	Y	44	44	50	10	ENSTRUG00000004904; Exon
scaffold_106	322143	T	C	78	78	50	17	ENSTRUG00000004904; Exon
scaffold_106	322217	T	C	105	105	50	26	ENSTRUG00000004904; Exon
scaffold_106	327330	A	R	58	58	50	11	ENSTRUG00000004904; Down_stream
scaffold_106	379599	G	A	39	39	50	4	ENSTRUG00000005560; Exon
scaffold_106	514267	T	K	95	95	50	14	ENSTRUG00000006269; Exon
scaffold_106	535795	G	T	25	57	50	11	ENSTRUG00000006522; Down_stream
scaffold_106	537350	G	A	36	66	50	14	Inter
scaffold_106	538868	T	W	69	69	50	11	Inter
scaffold_106	539018	C	Y	40	40	50	54	Inter
scaffold_106	539187	G	R	44	44	50	9	Inter
scaffold_106	539430	G	R	68	68	50	32	Inter
scaffold_106	540116	G	R	58	97	50	7	Inter
scaffold_106	540158	C	Y	180	180	50	35	Inter
scaffold_106	540181	C	M	22	22	50	29	Inter
scaffold_106	540255	C	T	45	45	50	6	Inter
scaffold_106	540590	A	R	80	80	50	54	Inter
scaffold_106	540734	T	Y	141	141	50	45	Inter
scaffold_106	540746	G	R	111	111	50	40	Inter
scaffold_106	541159	C	Y	228	228	50	44	Inter
scaffold_106	541531	A	M	62	83	50	9	Inter
scaffold_106	548874	G	S	50	50	50	12	ENSTRUG00000006696; Up_stream
scaffold_106	549021	A	T	63	63	50	12	ENSTRUG00000006696; Up_stream
scaffold_106	549199	G	S	52	52	50	7	ENSTRUG00000006696; Up_stream
scaffold_106	549259	A	T	54	54	50	9	ENSTRUG00000006696; Up_stream
scaffold_106	549346	C	Y	103	103	50	13	ENSTRUG00000006696; Up_stream
scaffold_106	549348	A	R	95	95	50	13	ENSTRUG00000006696; Up_stream
scaffold_106	549383	T	Y	23	23	50	7	ENSTRUG00000006696; Up_stream
scaffold_106	549411	A	W	22	22	50	9	ENSTRUG00000006696; Up_stream
scaffold_106	549434	T	Y	24	24	50	8	ENSTRUG00000006696; Up_stream
scaffold_106	549969	T	W	28	79	50	11	ENSTRUG00000006696; Exon
scaffold_106	551338	A	G	111	111	50	28	ENSTRUG00000006717; Up_stream
scaffold_106	554181	G	K	171	228	50	22	ENSTRUG00000006717; Exon
scaffold_106	554190	T	K	151	151	50	26	ENSTRUG00000006717; Exon
scaffold_106	556241	A	R	51	89	50	8	ENSTRUG00000006717; Exon
scaffold_106	556249	G	K	56	85	50	7	ENSTRUG00000006717; Exon
scaffold_106	557684	G	T	72	72	50	15	ENSTRUG00000006717; Exon
scaffold_106	558413	C	Y	47	47	50	11	ENSTRUG00000006717; Exon
scaffold_106	558414	C	Y	57	105	50	11	ENSTRUG00000006717; Exon
scaffold_106	564945	A	W	63	92	50	8	ENSTRUG00000006717; Exon
scaffold_106	566015	G	K	104	155	50	13	ENSTRUG00000006717; Exon
scaffold_106	567109	C	S	42	93	50	11	Inter
scaffold_106	567552	A	W	69	120	50	12	Inter
scaffold_106	567762	T	W	138	138	50	25	Inter
scaffold_106	571838	T	Y	148	148	50	299	ENSTRUG00000007044; Up_stream
scaffold_106	572154	G	R	228	228	50	477	ENSTRUG00000007044; Exon
scaffold_106	573343	G	R	228	228	50	147	ENSTRUG00000007044; Exon
scaffold_106	580057	A	R	55	103	50	10	ENSTRUG00000007489; Exon	ENSTRUG00000008182; Up_stream
scaffold_106	580146	T	K	31	31	50	12	ENSTRUG00000007489; Exon	ENSTRUG00000008182; Up_stream
scaffold_106	580289	A	W	30	30	50	13	ENSTRUG00000007489; Down_stream	ENSTRUG00000008182; Up_stream
scaffold_106	580474	C	M	25	25	50	29	ENSTRUG00000007489; Down_stream	ENSTRUG00000008182; Up_stream
scaffold_106	582574	C	G	99	99	50	24	ENSTRUG00000008182; Exon
scaffold_106	582791	C	Y	147	147	50	34	ENSTRUG00000008182; Exon
scaffold_106	582812	G	S	228	228	50	46	ENSTRUG00000008182; Exon
scaffold_106	584795	G	R	228	228	50	218	ENSTRUG00000008182; Intron
scaffold_106	595575	G	R	78	78	50	24	Inter
scaffold_106	596289	T	W	191	191	50	44	ENSTRUG00000008643; Up_stream
scaffold_106	596563	T	K	25	25	50	9	ENSTRUG00000008643; Up_stream
scaffold_106	596729	C	Y	25	25	50	17	ENSTRUG00000008643; Exon
scaffold_106	598031	A	G	123	123	50	32	ENSTRUG00000008643; Exon
scaffold_106	598459	G	R	58	58	50	26	ENSTRUG00000008643; Exon
scaffold_106	607770	C	S	22	22	50	6	ENSTRUG00000008976; Intron
scaffold_106	608047	T	C	105	105	50	26	ENSTRUG00000008976; Exon
scaffold_106	608395	C	Y	163	163	50	33	ENSTRUG00000008976; Exon
scaffold_106	608790	G	T	27	63	50	13	ENSTRUG00000008976; Down_stream
scaffold_106	622699	G	A	37	129	50	37	ENSTRUG00000009187; Up_stream
scaffold_106	622829	G	A	89	126	50	34	ENSTRUG00000009187; Up_stream
scaffold_106	623008	G	A	153	153	50	42	ENSTRUG00000009187; Up_stream
scaffold_106	623034	C	M	27	27	50	36	ENSTRUG00000009187; Up_stream
scaffold_106	624830	C	T	141	141	50	38	ENSTRUG00000009187; Exon
scaffold_106	625202	G	K	191	192	50	19	ENSTRUG00000009187; Exon
scaffold_106	625454	G	R	112	112	50	29	ENSTRUG00000009187; Exon
scaffold_106	628005	G	T	36	36	50	3	ENSTRUG00000009187; Intron
scaffold_106	635462	T	Y	176	228	50	39	ENSTRUG00000009187; Exon
scaffold_106	640411	G	K	46	46	50	46	Inter
scaffold_106	645943	T	Y	30	32	50	4	ENSTRUG00000009597; Exon
scaffold_106	646962	G	K	56	107	50	12	ENSTRUG00000009597; Exon
scaffold_106	647013	T	C	57	57	50	10	ENSTRUG00000009597; Exon
scaffold_106	647344	C	Y	61	61	50	13	ENSTRUG00000009597; Exon
scaffold_106	647589	C	Y	89	146	50	15	ENSTRUG00000009597; Exon
scaffold_106	647787	A	R	23	23	50	7	ENSTRUG00000009597; Exon
scaffold_106	647971	T	Y	23	122	50	28	ENSTRUG00000009597; Exon
scaffold_106	648081	T	W	206	228	50	31	ENSTRUG00000009597; Down_stream
scaffold_106	648208	T	Y	85	85	50	26	ENSTRUG00000009597; Down_stream
scaffold_106	648459	T	Y	153	216	50	27	ENSTRUG00000009597; Down_stream
scaffold_106	652153	G	A	48	48	50	7	Inter
scaffold_106	652333	C	G	78	78	50	17	Inter
scaffold_106	652414	A	W	106	106	50	22	Inter
scaffold_106	652612	C	S	32	32	50	6	Inter
scaffold_106	652949	C	Y	77	77	50	10	Inter
scaffold_106	653313	A	C	54	54	50	9	Inter
scaffold_106	653314	G	C	54	54	50	9	Inter
scaffold_106	653633	A	W	26	26	50	5	Inter
scaffold_106	653737	A	R	57	57	50	7	Inter
scaffold_106	654028	G	A	29	84	50	21	ENSTRUG00000009628; Up_stream
scaffold_106	654578	T	Y	130	130	50	27	ENSTRUG00000009628; Up_stream
scaffold_106	654866	T	C	64	171	50	53	ENSTRUG00000009628; Exon
scaffold_106	654969	C	M	225	226	50	30	ENSTRUG00000009628; Exon
scaffold_106	655844	A	T	36	36	50	3	ENSTRUG00000009628; Intron
scaffold_106	658301	T	Y	177	228	50	70	ENSTRUG00000009628; Down_stream
scaffold_106	658430	G	R	50	51	50	8	ENSTRUG00000009628; Down_stream
scaffold_106	660636	G	A	130	162	50	46	ENSTRUG00000009800; Up_stream
scaffold_106	660674	G	K	167	167	50	31	ENSTRUG00000009800; Up_stream
scaffold_106	660775	T	C	193	193	50	55	ENSTRUG00000009800; Up_stream
scaffold_106	661106	T	Y	74	74	50	10	ENSTRUG00000009800; Up_stream
scaffold_106	663146	T	K	52	58	50	6	ENSTRUG00000009800; Exon
scaffold_106	663430	T	A	35	45	50	7	ENSTRUG00000009800; Exon
scaffold_106	663431	A	G	45	45	50	6	ENSTRUG00000009800; Exon
scaffold_106	687516	T	Y	89	89	50	14	ENSTRUG00000010282; Up_stream
scaffold_106	691136	C	Y	21	21	50	8	ENSTRUG00000010282; Exon
scaffold_106	696711	C	Y	141	141	50	14	ENSTRUG00000010282; Exon
scaffold_106	698986	G	C	108	108	50	27	ENSTRUG00000010282; Exon
scaffold_106	699508	C	Y	139	139	50	17	ENSTRUG00000010282; Exon
scaffold_106	699698	G	S	142	142	50	28	ENSTRUG00000010282; Exon
scaffold_106	703142	G	Y	35	57	50	7	ENSTRUG00000010796; Up_stream
scaffold_106	703143	A	T	47	78	50	18	ENSTRUG00000010796; Up_stream
scaffold_106	703147	A	W	69	77	50	50	ENSTRUG00000010796; Up_stream
scaffold_106	705193	G	R	74	74	50	65	ENSTRUG00000010796; Down_stream
scaffold_106	712553	C	Y	98	98	50	13	ENSTRUG00000010889; Exon
scaffold_106	713774	A	R	130	151	50	17	ENSTRUG00000010889; Exon
scaffold_106	716032	C	Y	39	39	50	12	ENSTRUG00000010889; Down_stream
scaffold_106	716368	G	C	63	81	50	19	ENSTRUG00000010889; Down_stream
scaffold_106	716520	T	K	228	228	50	42	ENSTRUG00000010889; Down_stream
scaffold_106	723644	C	S	113	225	50	37	ENSTRUG00000011081; Exon
scaffold_106	733505	A	R	228	228	50	58	ENSTRUG00000011081; Exon
scaffold_106	733702	C	Y	159	159	50	25	ENSTRUG00000011081; Exon
scaffold_106	733850	A	R	58	58	50	33	ENSTRUG00000011081; Exon
scaffold_106	733885	T	Y	162	162	50	61	ENSTRUG00000011081; Exon
scaffold_106	734351	C	T	21	159	50	49	ENSTRUG00000011081; Exon
scaffold_106	734988	T	W	164	228	50	43	ENSTRUG00000011081; Exon
scaffold_106	736796	T	Y	134	134	50	21	ENSTRUG00000011081; Exon
scaffold_106	737199	T	K	196	196	50	40	ENSTRUG00000011081; Exon
scaffold_106	740727	A	R	59	228	50	145	ENSTRUG00000011081; Exon
scaffold_106	743474	C	S	140	140	50	106	ENSTRUG00000011081; Exon
scaffold_106	744517	A	R	228	228	50	108	ENSTRUG00000011081; Exon
scaffold_106	748514	C	Y	228	228	50	215	ENSTRUG00000011081; Exon
scaffold_106	748812	G	K	60	108	50	11	ENSTRUG00000011081; Down_stream
scaffold_106	748814	G	K	42	45	50	6	ENSTRUG00000011081; Down_stream
scaffold_106	748893	T	A	54	54	50	9	ENSTRUG00000011081; Down_stream
scaffold_106	748895	A	T	54	54	50	9	ENSTRUG00000011081; Down_stream
scaffold_106	749147	T	Y	72	72	50	736	ENSTRUG00000011081; Down_stream
scaffold_106	749274	C	M	101	101	50	30	ENSTRUG00000011081; Down_stream	ENSTRUG00000011773; Up_stream
scaffold_106	749275	T	R	60	77	50	29	ENSTRUG00000011081; Down_stream	ENSTRUG00000011773; Up_stream
scaffold_106	753161	T	W	56	56	50	6	ENSTRUG00000011773; Intron
scaffold_106	753398	A	G	36	36	50	3	ENSTRUG00000011773; Intron
scaffold_106	754206	T	Y	34	64	50	5	ENSTRUG00000011773; Intron
scaffold_106	754382	T	Y	62	62	50	11	ENSTRUG00000011773; Intron
scaffold_106	754396	A	R	69	114	50	10	ENSTRUG00000011773; Intron
scaffold_106	754404	C	T	24	57	50	11	ENSTRUG00000011773; Intron
scaffold_106	755580	T	W	85	85	50	44	ENSTRUG00000011773; Exon
scaffold_106	755630	T	W	24	24	50	11	ENSTRUG00000011773; Intron
scaffold_106	756242	A	R	177	214	50	19	ENSTRUG00000011773; Intron
scaffold_106	756244	T	Y	113	113	50	21	ENSTRUG00000011773; Intron
scaffold_106	756380	G	R	28	28	50	6	ENSTRUG00000011773; Intron
scaffold_106	756400	A	R	51	93	50	8	ENSTRUG00000011773; Intron
scaffold_106	756658	C	Y	153	153	50	535	ENSTRUG00000011773; Exon
scaffold_106	756850	T	K	228	228	50	1274	ENSTRUG00000011773; Exon
scaffold_106	756919	G	K	84	228	50	1240	ENSTRUG00000011773; Exon
scaffold_106	757134	A	R	35	35	50	8	ENSTRUG00000011773; Down_stream
scaffold_106	759453	T	G	168	168	50	47	ENSTRUG00000011889; Up_stream
scaffold_106	760178	G	R	228	228	50	64	ENSTRUG00000011889; Exon
scaffold_106	763191	C	M	114	114	50	37	ENSTRUG00000011889; Exon
scaffold_106	763967	G	R	65	65	50	25	ENSTRUG00000011889; Exon
scaffold_106	765123	G	R	152	152	50	53	ENSTRUG00000011889; Exon
scaffold_106	765604	G	R	143	143	50	42	ENSTRUG00000011889; Exon
scaffold_106	765625	G	R	128	128	50	39	ENSTRUG00000011889; Exon
scaffold_106	765668	G	R	37	157	50	36	ENSTRUG00000011889; Exon
scaffold_106	767392	C	S	134	134	50	43	ENSTRUG00000011889; Exon
scaffold_106	767917	G	R	222	228	50	75	ENSTRUG00000011889; Exon
scaffold_106	769402	C	M	228	228	50	141	ENSTRUG00000011889; Exon
scaffold_106	769497	T	Y	124	124	50	85	ENSTRUG00000011889; Down_stream
scaffold_106	769951	A	R	77	77	50	309	ENSTRUG00000011889; Down_stream
scaffold_106	770009	T	C	175	255	50	188	ENSTRUG00000011889; Down_stream
scaffold_106	774658	A	G	36	36	50	3	Inter
scaffold_106	775081	C	T	39	39	50	4	Inter
scaffold_106	776776	A	M	40	40	50	7	Inter
scaffold_106	782657	G	R	51	51	50	10	ENSTRUG00000012193; Exon
scaffold_106	783047	G	K	75	105	50	9	ENSTRUG00000012193; Exon
scaffold_106	783077	C	Y	40	40	50	9	ENSTRUG00000012193; Exon
scaffold_106	785095	C	Y	114	114	50	13	ENSTRUG00000012193; Exon
scaffold_106	809147	C	M	228	228	50	144	Inter
scaffold_106	809156	T	C	255	255	50	149	Inter
scaffold_106	809274	T	Y	228	228	50	63	Inter
scaffold_106	809725	T	Y	33	35	50	4	ENSTRUG00000012357; Up_stream
scaffold_106	810270	T	W	158	158	50	22	ENSTRUG00000012357; Up_stream
scaffold_106	811564	C	Y	47	47	50	8	ENSTRUG00000012357; Exon
scaffold_106	812462	A	R	56	56	50	9	ENSTRUG00000012357; Exon
scaffold_106	815400	G	C	45	45	50	6	ENSTRUG00000012357; Exon
scaffold_106	821318	G	S	33	72	50	6	ENSTRUG00000012471; Intron
scaffold_106	821629	G	A	36	36	50	3	ENSTRUG00000012471; Intron
scaffold_106	821687	T	W	44	86	50	8	ENSTRUG00000012471; Intron
scaffold_106	822696	T	A	36	36	50	3	ENSTRUG00000012471; Intron
scaffold_106	832153	T	C	36	36	50	3	ENSTRUG00000012699; Intron
scaffold_106	833578	C	Y	151	217	50	20	ENSTRUG00000012699; Exon
scaffold_106	836794	G	R	200	200	50	71	ENSTRUG00000012699; Down_stream
scaffold_106	837028	A	M	25	25	50	103	ENSTRUG00000012699; Down_stream
scaffold_106	839837	C	Y	27	27	50	6	Inter
scaffold_106	841453	C	M	47	47	50	7	ENSTRUG00000012793; Up_stream
scaffold_106	841762	A	R	172	172	50	20	ENSTRUG00000012793; Up_stream
scaffold_106	841876	T	C	48	48	50	7	ENSTRUG00000012793; Up_stream
scaffold_106	843549	G	R	50	107	50	14	ENSTRUG00000012793; Exon
scaffold_106	845060	C	T	51	51	50	8	ENSTRUG00000012793; Exon
scaffold_106	845192	G	R	25	70	50	8	ENSTRUG00000012793; Exon
scaffold_106	846123	G	R	20	59	50	6	ENSTRUG00000012793; Exon
scaffold_106	847123	T	Y	39	39	50	7	ENSTRUG00000012793; Exon
scaffold_106	848486	T	Y	42	126	50	23	ENSTRUG00000012793; Down_stream
scaffold_106	849936	G	R	21	21	50	7	ENSTRUG00000012856; Up_stream
scaffold_106	853733	A	C	66	66	50	13	ENSTRUG00000012856; Exon
scaffold_106	855765	G	S	84	106	50	10	ENSTRUG00000012856; Down_stream
scaffold_106	855878	C	Y	114	114	50	18	ENSTRUG00000012856; Down_stream
scaffold_106	855945	C	S	21	21	50	16	ENSTRUG00000012856; Down_stream
scaffold_106	856229	G	S	41	41	50	28	ENSTRUG00000012856; Down_stream
scaffold_106	856239	C	Y	186	228	50	25	ENSTRUG00000012856; Down_stream
scaffold_106	856520	C	M	69	69	50	14	ENSTRUG00000012856; Down_stream
scaffold_106	856696	C	Y	70	81	50	8	ENSTRUG00000012856; Down_stream
scaffold_106	856733	A	G	63	63	50	12	ENSTRUG00000012856; Down_stream
scaffold_106	857163	G	K	228	228	50	65	Inter
scaffold_106	861535	G	S	26	26	50	7	ENSTRUG00000012911; Intron
scaffold_106	862079	T	C	36	36	50	3	ENSTRUG00000012911; Intron
scaffold_106	863242	C	Y	52	52	50	23	ENSTRUG00000012911; Exon
scaffold_106	863497	G	A	32	63	50	13	ENSTRUG00000012911; Exon
scaffold_106	863907	C	Y	25	25	50	7	ENSTRUG00000012911; Exon
scaffold_106	864099	A	W	26	65	50	6	ENSTRUG00000012911; Exon
scaffold_106	864369	A	G	48	48	50	7	ENSTRUG00000012911; Exon
scaffold_106	865921	A	R	63	63	50	17	ENSTRUG00000012911; Intron	ENSTRUG00000013032; Up_stream
scaffold_106	871900	A	G	90	90	50	21	ENSTRUG00000013101; Up_stream
scaffold_106	872183	C	Y	40	40	50	7	ENSTRUG00000013101; Up_stream
scaffold_106	873184	A	R	198	198	50	35	ENSTRUG00000013101; Exon
scaffold_106	873734	G	K	213	228	50	31	ENSTRUG00000013101; Exon
scaffold_106	873939	G	R	38	38	50	32	ENSTRUG00000013101; Exon
scaffold_106	875483	A	R	32	34	50	4	ENSTRUG00000013101; Down_stream	ENSTRUG00000013124; Up_stream
scaffold_106	885307	G	R	146	197	50	16	ENSTRUG00000013274; Exon
scaffold_106	888619	G	A	45	57	50	11	ENSTRUG00000013274; Exon
scaffold_106	889369	G	R	136	136	50	14	ENSTRUG00000013274; Down_stream
scaffold_106	889555	T	Y	102	102	50	64	ENSTRUG00000013274; Down_stream
scaffold_106	889583	C	Y	113	113	50	64	ENSTRUG00000013274; Down_stream	ENSTRUG00000013368; Up_stream
scaffold_106	891402	A	G	36	36	50	3	ENSTRUG00000013368; Intron
scaffold_106	891471	G	A	36	36	50	3	ENSTRUG00000013368; Intron
scaffold_106	896568	C	Y	228	228	50	50	ENSTRUG00000013419; Exon
scaffold_106	896877	G	R	228	228	50	38	ENSTRUG00000013419; Exon
scaffold_106	897214	A	W	41	41	50	30	ENSTRUG00000013419; Exon
scaffold_106	897984	T	C	42	42	50	5	ENSTRUG00000013419; Intron
scaffold_106	898003	G	R	29	50	50	5	ENSTRUG00000013419; Intron
scaffold_106	899264	T	Y	97	97	50	28	ENSTRUG00000013419; Exon
scaffold_106	900067	C	M	86	152	50	19	ENSTRUG00000013419; Down_stream
scaffold_106	900069	C	A	54	84	50	20	ENSTRUG00000013419; Down_stream
scaffold_106	900259	G	K	64	64	50	29	ENSTRUG00000013419; Down_stream
scaffold_106	900360	A	M	225	225	50	44	ENSTRUG00000013419; Down_stream
scaffold_106	900657	T	K	60	60	50	17	ENSTRUG00000013419; Down_stream
scaffold_106	900800	C	Y	228	228	50	52	ENSTRUG00000013419; Down_stream
scaffold_106	901335	T	K	43	43	50	28	Inter
scaffold_106	908462	A	W	45	47	50	7	ENSTRUG00000013515; Down_stream	ENSTRUG00000013567; Up_stream
scaffold_106	908685	C	Y	185	185	50	196	ENSTRUG00000013515; Down_stream	ENSTRUG00000013567; Up_stream
scaffold_106	908687	T	Y	161	161	50	200	ENSTRUG00000013515; Down_stream	ENSTRUG00000013567; Up_stream
scaffold_106	908885	T	G	101	255	50	234	ENSTRUG00000013567; Up_stream
scaffold_106	909351	C	Y	78	78	50	240	ENSTRUG00000013567; Exon
scaffold_106	914450	G	R	45	45	50	11	ENSTRUG00000013603; Exon
scaffold_106	918640	A	W	70	124	50	14	ENSTRUG00000013603; Exon
scaffold_106	920413	C	M	38	38	50	15	ENSTRUG00000013603; Exon
scaffold_106	920449	C	Y	151	161	50	16	ENSTRUG00000013603; Exon
scaffold_106	922606	G	S	228	228	50	135	ENSTRUG00000013698; Exon
scaffold_106	923861	T	C	79	205	50	63	ENSTRUG00000013698; Exon
scaffold_106	924340	T	C	159	159	50	44	ENSTRUG00000013698; Exon
scaffold_106	925349	A	C	39	39	50	4	ENSTRUG00000013698; Intron
scaffold_106	928179	G	R	155	155	50	148	ENSTRUG00000013698; Down_stream	ENSTRUG00000013790; Up_stream
scaffold_106	930831	T	C	36	36	50	3	ENSTRUG00000013790; Intron
scaffold_106	930832	G	R	25	25	50	4	ENSTRUG00000013790; Intron
scaffold_106	932050	T	C	39	39	50	4	ENSTRUG00000013790; Exon	ENSTRUG00000013819; Up_stream
scaffold_106	932207	T	C	84	84	50	19	ENSTRUG00000013790; Down_stream	ENSTRUG00000013819; Up_stream
scaffold_106	933032	G	R	28	28	50	7	ENSTRUG00000013790; Down_stream	ENSTRUG00000013819; Exon
scaffold_106	944802	C	S	198	228	50	69	ENSTRUG00000013980; Up_stream
scaffold_106	950727	T	Y	24	45	50	5	ENSTRUG00000014025; Exon
scaffold_106	950729	A	R	20	59	50	6	ENSTRUG00000014025; Exon
scaffold_106	951240	G	K	132	132	50	20	ENSTRUG00000014025; Exon
scaffold_106	952234	T	Y	31	31	50	13	ENSTRUG00000014025; Down_stream	ENSTRUG00000014072; Up_stream
scaffold_106	952236	T	Y	68	68	50	37	ENSTRUG00000014025; Down_stream	ENSTRUG00000014072; Up_stream
scaffold_106	952499	G	R	228	228	50	985	ENSTRUG00000014025; Down_stream	ENSTRUG00000014072; Exon
scaffold_106	952650	T	Y	114	114	50	19	ENSTRUG00000014025; Down_stream	ENSTRUG00000014072; Intron
scaffold_106	952750	G	R	228	228	50	552	ENSTRUG00000014025; Down_stream	ENSTRUG00000014072; Exon
scaffold_106	952964	G	K	228	228	50	362	ENSTRUG00000014025; Down_stream	ENSTRUG00000014072; Exon
scaffold_106	954968	A	T	42	42	50	5	ENSTRUG00000014072; Exon
scaffold_106	954975	T	G	36	36	50	3	ENSTRUG00000014072; Exon
scaffold_106	957261	G	K	190	190	50	40	ENSTRUG00000014072; Exon
scaffold_10604	375	A	R	34	34	50	28	ENSTRUG00000002556; Exon
scaffold_10604	377	G	S	65	65	50	29	ENSTRUG00000002556; Exon
scaffold_10604	636	T	Y	61	61	50	12	ENSTRUG00000002556; Exon
scaffold_10604	648	T	Y	65	65	50	16	ENSTRUG00000002556; Exon
scaffold_10604	676	T	Y	21	21	50	67	ENSTRUG00000002556; Exon
scaffold_10604	691	G	R	166	166	50	80	ENSTRUG00000002556; Exon
scaffold_10604	733	A	R	228	228	50	89	ENSTRUG00000002556; Exon
scaffold_10604	735	G	S	49	49	50	90	ENSTRUG00000002556; Exon
scaffold_10604	752	T	Y	228	228	50	98	ENSTRUG00000002556; Exon
scaffold_10604	762	C	Y	225	225	50	81	ENSTRUG00000002556; Exon
scaffold_10604	823	C	T	51	51	50	8	ENSTRUG00000002556; Exon
scaffold_10604	846	C	Y	168	168	50	17	ENSTRUG00000002556; Exon
scaffold_10604	882	A	M	86	86	50	9	ENSTRUG00000002556; Intron
scaffold_10604	1025	T	W	228	228	50	49	ENSTRUG00000002556; Exon
scaffold_10604	1031	T	Y	228	228	50	52	ENSTRUG00000002556; Exon
scaffold_10604	1262	A	R	228	228	50	78	ENSTRUG00000002556; Exon
scaffold_10604	1386	G	R	95	95	50	113	ENSTRUG00000002556; Exon
scaffold_10604	1500	C	Y	132	132	50	24	ENSTRUG00000002556; Exon
scaffold_10604	2292	G	R	25	121	50	27	ENSTRUG00000002556; Exon
scaffold_10604	2360	T	A	69	69	50	14	ENSTRUG00000002556; Exon
scaffold_10604	2499	A	R	89	89	50	29	ENSTRUG00000002556; Exon
scaffold_10604	2544	T	W	72	72	50	30	ENSTRUG00000002556; Exon
scaffold_10604	2577	T	W	83	83	50	32	ENSTRUG00000002556; Exon
scaffold_10604	2597	T	W	158	158	50	27	ENSTRUG00000002556; Exon
scaffold_10604	2598	C	M	134	134	50	27	ENSTRUG00000002556; Exon
scaffold_10604	2664	C	T	39	39	50	4	ENSTRUG00000002556; Down_stream
scaffold_10639	576	G	A	39	39	50	4	Inter
scaffold_10639	656	T	Y	38	43	50	4	Inter
scaffold_10665	1882	C	S	79	124	50	10	Inter
scaffold_1067	11022	C	T	36	36	50	3	ENSTRUG00000002997; Intron
scaffold_1067	20931	C	Y	48	48	50	10	ENSTRUG00000002997; Exon
scaffold_1067	23640	A	C	78	78	50	17	ENSTRUG00000002997; Down_stream
scaffold_1067	24211	G	R	50	50	50	8	ENSTRUG00000002997; Down_stream
scaffold_1067	24365	A	G	72	72	50	15	ENSTRUG00000002997; Down_stream
scaffold_1067	24676	T	G	255	255	50	127	Inter
scaffold_1067	24773	T	K	25	25	50	5	Inter
scaffold_107	18525	C	T	36	36	50	3	Inter
scaffold_107	19688	C	Y	221	228	50	57	Inter
scaffold_107	19930	A	R	104	104	50	43	Inter
scaffold_107	20142	T	Y	106	106	50	25	Inter
scaffold_107	20367	A	M	83	83	50	10	Inter
scaffold_107	20561	A	W	110	110	50	11	Inter
scaffold_107	21251	G	A	48	48	50	7	Inter
scaffold_107	21714	T	Y	37	91	50	12	ENSTRUG00000002303; Up_stream
scaffold_107	21900	A	R	50	50	50	8	ENSTRUG00000002303; Up_stream
scaffold_107	21943	T	C	42	42	50	5	ENSTRUG00000002303; Up_stream
scaffold_107	23460	A	R	23	23	50	7	ENSTRUG00000002303; Exon
scaffold_107	23514	C	Y	104	138	50	13	ENSTRUG00000002303; Exon
scaffold_107	29746	G	A	39	39	50	4	ENSTRUG00000003209; Intron
scaffold_107	32376	T	Y	74	116	50	9	ENSTRUG00000003209; Down_stream	ENSTRUG00000004034; Up_stream
scaffold_107	32416	T	K	21	21	50	9	ENSTRUG00000003209; Down_stream	ENSTRUG00000004034; Up_stream
scaffold_107	32429	T	W	65	65	50	7	ENSTRUG00000003209; Down_stream	ENSTRUG00000004034; Up_stream
scaffold_107	34518	G	R	47	47	50	25	ENSTRUG00000004034; Exon
scaffold_107	35226	C	Y	228	228	50	48	ENSTRUG00000004034; Exon
scaffold_107	36128	C	Y	75	75	50	14	ENSTRUG00000004034; Down_stream
scaffold_107	36160	G	K	42	42	50	15	ENSTRUG00000004034; Down_stream
scaffold_107	36387	T	K	52	172	50	39	ENSTRUG00000004034; Down_stream
scaffold_107	36595	A	W	34	136	50	30	ENSTRUG00000004034; Down_stream
scaffold_107	36690	C	Y	228	228	50	44	ENSTRUG00000004034; Down_stream
scaffold_107	37336	C	M	215	215	50	34	Inter
scaffold_107	37374	C	Y	27	27	50	14	Inter
scaffold_107	37400	G	R	54	54	50	16	Inter
scaffold_107	38309	C	Y	73	73	50	11	Inter
scaffold_107	38783	T	C	57	57	50	10	ENSTRUG00000004514; Up_stream
scaffold_107	38803	T	K	49	91	50	8	ENSTRUG00000004514; Up_stream
scaffold_107	38864	T	Y	39	39	50	16	ENSTRUG00000004514; Up_stream
scaffold_107	39440	G	R	179	179	50	23	ENSTRUG00000004514; Up_stream
scaffold_107	39727	A	W	58	58	50	19	ENSTRUG00000004514; Up_stream
scaffold_107	39775	G	A	78	78	50	17	ENSTRUG00000004514; Exon
scaffold_107	42492	G	K	28	28	50	4	ENSTRUG00000004514; Intron
scaffold_107	44538	G	R	176	228	50	45	ENSTRUG00000004514; Exon
scaffold_107	44750	A	G	39	39	50	4	ENSTRUG00000004514; Intron
scaffold_107	46240	C	Y	29	71	50	7	ENSTRUG00000004514; Exon
scaffold_107	47165	C	A	36	36	50	3	ENSTRUG00000004514; Intron
scaffold_107	47556	C	Y	31	54	50	5	ENSTRUG00000004514; Intron
scaffold_107	47701	C	S	131	131	50	22	ENSTRUG00000004514; Intron
scaffold_107	50429	T	C	60	60	50	11	ENSTRUG00000004514; Exon
scaffold_107	51052	A	M	43	43	50	25	ENSTRUG00000004514; Intron
scaffold_107	51058	G	S	67	67	50	25	ENSTRUG00000004514; Intron
scaffold_107	101124	G	R	121	121	50	17	ENSTRUG00000005205; Exon
scaffold_107	101139	A	G	54	54	50	9	ENSTRUG00000005205; Exon
scaffold_107	101209	A	G	84	84	50	19	ENSTRUG00000005205; Down_stream
scaffold_107	101408	G	A	51	51	50	8	ENSTRUG00000005205; Down_stream
scaffold_107	101428	G	S	58	100	50	8	ENSTRUG00000005205; Down_stream
scaffold_107	101513	G	A	92	120	50	32	ENSTRUG00000005205; Down_stream
scaffold_107	118522	G	R	53	76	50	7	ENSTRUG00000005543; Up_stream
scaffold_107	118837	A	G	36	36	50	3	ENSTRUG00000005543; Up_stream
scaffold_107	128892	T	K	32	32	50	13	ENSTRUG00000005543; Exon
scaffold_107	199215	C	M	107	107	50	23	ENSTRUG00000005543; Down_stream
scaffold_107	203851	C	Y	73	73	50	27	ENSTRUG00000005744; Exon
scaffold_107	203944	A	G	81	81	50	18	ENSTRUG00000005744; Exon
scaffold_107	204762	A	G	41	84	50	21	ENSTRUG00000005744; Exon
scaffold_107	206135	C	Y	105	105	50	23	ENSTRUG00000005744; Exon
scaffold_107	206168	C	Y	59	59	50	18	ENSTRUG00000005744; Exon
scaffold_107	206567	T	C	66	66	50	13	ENSTRUG00000005744; Exon
scaffold_107	206601	G	R	121	121	50	17	ENSTRUG00000005744; Exon
scaffold_107	207074	C	Y	129	129	50	46	ENSTRUG00000005744; Exon
scaffold_107	207170	G	K	94	94	50	26	ENSTRUG00000005744; Exon
scaffold_107	207260	T	Y	75	177	50	31	ENSTRUG00000005744; Exon
scaffold_107	207557	G	S	21	112	50	25	ENSTRUG00000005744; Exon
scaffold_107	207703	C	Y	169	169	50	41	ENSTRUG00000005744; Exon
scaffold_107	207859	A	M	187	187	50	33	ENSTRUG00000005744; Exon
scaffold_107	207917	C	Y	107	107	50	22	ENSTRUG00000005744; Exon
scaffold_107	207933	G	R	165	165	50	24	ENSTRUG00000005744; Exon
scaffold_107	208082	C	S	145	145	50	32	ENSTRUG00000005744; Exon
scaffold_107	208129	G	R	94	94	50	25	ENSTRUG00000005744; Exon
scaffold_107	208670	T	A	49	117	50	32	ENSTRUG00000005744; Exon
scaffold_107	208769	C	Y	52	52	50	38	ENSTRUG00000005744; Intron
scaffold_107	209364	C	Y	122	122	50	15	ENSTRUG00000005744; Exon
scaffold_107	209403	G	R	141	141	50	19	ENSTRUG00000005744; Intron
scaffold_107	209429	T	K	66	66	50	20	ENSTRUG00000005744; Exon
scaffold_107	209444	C	Y	50	50	50	18	ENSTRUG00000005744; Exon
scaffold_107	210374	G	R	127	127	50	56	ENSTRUG00000005744; Exon
scaffold_107	211374	C	Y	228	228	50	75	ENSTRUG00000005744; Down_stream
scaffold_107	211398	C	T	255	255	50	107	ENSTRUG00000005744; Down_stream
scaffold_107	254337	A	M	67	67	50	20	Inter
scaffold_107	257756	T	C	36	36	50	3	ENSTRUG00000006409; Up_stream
scaffold_107	258574	G	S	146	228	50	33	ENSTRUG00000006409; Exon
scaffold_107	261415	A	G	66	66	50	13	ENSTRUG00000006409; Down_stream
scaffold_107	262114	G	S	228	228	50	43	ENSTRUG00000006409; Down_stream
scaffold_107	262732	G	A	75	75	50	16	Inter
scaffold_107	262996	T	C	54	168	50	52	Inter
scaffold_107	263331	A	R	59	59	50	13	Inter
scaffold_107	287052	T	Y	35	35	50	32	ENSTRUG00000006860; Exon
scaffold_107	288129	C	M	131	131	50	42	ENSTRUG00000006860; Down_stream
scaffold_107	288344	T	W	42	42	50	18	ENSTRUG00000006860; Down_stream
scaffold_107	288607	G	R	222	222	50	198	ENSTRUG00000006860; Down_stream
scaffold_107	322689	A	G	71	150	50	44	ENSTRUG00000006972; Up_stream
scaffold_107	322800	G	R	228	228	50	67	ENSTRUG00000006972; Up_stream
scaffold_107	322935	G	R	136	136	50	62	ENSTRUG00000006972; Up_stream
scaffold_107	323072	G	K	53	53	50	18	ENSTRUG00000006972; Up_stream
scaffold_107	323074	A	W	58	58	50	36	ENSTRUG00000006972; Up_stream
scaffold_107	324493	T	G	36	36	50	3	ENSTRUG00000006972; Down_stream
scaffold_107	326165	T	Y	136	136	50	30	ENSTRUG00000006983; Up_stream
scaffold_107	326180	G	R	199	199	50	31	ENSTRUG00000006983; Up_stream
scaffold_107	326365	T	K	93	93	50	12	ENSTRUG00000006983; Up_stream
scaffold_107	327155	C	Y	102	102	50	13	ENSTRUG00000006983; Exon
scaffold_107	339764	T	C	132	132	50	35	ENSTRUG00000007551; Down_stream	ENSTRUG00000007627; Exon
scaffold_107	342536	A	G	108	108	50	27	ENSTRUG00000007627; Intron
scaffold_107	343102	T	Y	60	60	50	18	ENSTRUG00000007627; Exon
scaffold_107	345387	G	T	36	36	50	3	ENSTRUG00000007627; Intron
scaffold_107	358581	T	Y	20	20	50	13	Inter
scaffold_107	359017	T	C	114	114	50	29	ENSTRUG00000007698; Up_stream
scaffold_107	359366	C	M	54	54	50	16	ENSTRUG00000007698; Up_stream
scaffold_107	359449	G	R	96	96	50	39	ENSTRUG00000007698; Up_stream
scaffold_107	359640	G	R	63	63	50	81	ENSTRUG00000007698; Up_stream
scaffold_107	359963	C	Y	228	228	50	106	ENSTRUG00000007698; Exon
scaffold_107	457671	C	S	64	64	50	26	ENSTRUG00000008945; Down_stream
scaffold_107	457672	C	Y	38	38	50	26	ENSTRUG00000008945; Down_stream
scaffold_107	458329	A	R	187	187	50	39	ENSTRUG00000008945; Down_stream
scaffold_107	458336	C	Y	215	228	50	42	ENSTRUG00000008945; Down_stream
scaffold_107	458339	G	K	228	228	50	51	ENSTRUG00000008945; Down_stream
scaffold_107	458690	G	S	228	228	50	177	ENSTRUG00000009002; Up_stream
scaffold_107	458748	C	Y	228	228	50	115	ENSTRUG00000009002; Up_stream
scaffold_107	459411	C	M	124	124	50	19	ENSTRUG00000009002; Up_stream
scaffold_107	459775	A	R	107	107	50	21	ENSTRUG00000009002; Exon
scaffold_107	460655	G	R	32	32	50	18	ENSTRUG00000009002; Exon
scaffold_107	466103	C	Y	141	141	50	15	ENSTRUG00000009316; Intron
scaffold_107	467175	G	R	228	228	50	88	ENSTRUG00000009316; Exon
scaffold_107	468506	G	R	228	228	50	350	ENSTRUG00000009316; Exon
scaffold_107	469446	C	Y	66	177	50	35	ENSTRUG00000009316; Down_stream
scaffold_107	469566	C	M	109	193	50	26	ENSTRUG00000009316; Down_stream	ENSTRUG00000009572; Up_stream
scaffold_107	469637	G	C	57	120	50	33	ENSTRUG00000009316; Down_stream	ENSTRUG00000009572; Up_stream
scaffold_107	470434	A	G	69	69	50	14	ENSTRUG00000009572; Up_stream
scaffold_107	471950	C	Y	42	42	50	12	ENSTRUG00000009572; Exon
scaffold_107	472160	G	R	130	130	50	13	ENSTRUG00000009572; Exon
scaffold_107	474035	G	R	30	93	50	15	ENSTRUG00000009572; Exon
scaffold_107	475280	G	K	57	57	50	9	ENSTRUG00000009572; Down_stream	ENSTRUG00000009862; Up_stream
scaffold_107	476455	C	Y	105	105	50	57	ENSTRUG00000009862; Intron
scaffold_107	476642	C	M	25	190	50	54	ENSTRUG00000009862; Exon
scaffold_107	478745	T	W	76	76	50	21	ENSTRUG00000009879; Exon
scaffold_107	481768	C	Y	167	167	50	23	ENSTRUG00000009879; Down_stream
scaffold_107	481779	G	R	212	212	50	35	ENSTRUG00000009879; Down_stream
scaffold_107	514037	T	G	39	39	50	4	Inter
scaffold_107	514186	T	C	36	36	50	3	Inter
scaffold_107	558051	C	Y	42	42	50	10	ENSTRUG00000009997; Exon
scaffold_107	572770	C	T	48	48	50	7	ENSTRUG00000009997; Exon
scaffold_107	580082	C	Y	26	26	50	7	ENSTRUG00000009997; Down_stream
scaffold_107	580813	C	Y	139	139	50	15	ENSTRUG00000009997; Down_stream
scaffold_107	580870	T	K	124	149	50	13	ENSTRUG00000009997; Down_stream
scaffold_107	580958	A	G	55	93	50	23	ENSTRUG00000009997; Down_stream
scaffold_107	581246	G	R	130	147	50	13	Inter
scaffold_107	611741	C	Y	146	146	50	44	ENSTRUG00000010596; Exon
scaffold_107	611762	C	Y	209	228	50	38	ENSTRUG00000010596; Exon
scaffold_107	612152	T	K	49	49	50	32	ENSTRUG00000010596; Down_stream
scaffold_107	612372	A	W	40	40	50	15	ENSTRUG00000010596; Down_stream
scaffold_107	612734	C	Y	139	139	50	54	ENSTRUG00000010596; Down_stream	ENSTRUG00000010908; Up_stream
scaffold_107	613075	C	A	57	57	50	10	ENSTRUG00000010908; Up_stream
scaffold_107	613076	T	A	51	51	50	8	ENSTRUG00000010908; Up_stream
scaffold_107	613986	C	Y	120	120	50	38	ENSTRUG00000010908; Exon
scaffold_107	614592	A	R	70	70	50	63	ENSTRUG00000010908; Down_stream
scaffold_107	614703	T	W	30	30	50	9	ENSTRUG00000010908; Down_stream
scaffold_107	615364	C	M	55	97	50	8	ENSTRUG00000010908; Down_stream	ENSTRUG00000010940; Up_stream
scaffold_107	618414	G	K	173	173	50	21	ENSTRUG00000010940; Exon
scaffold_107	619538	C	Y	54	54	50	10	ENSTRUG00000010940; Down_stream
scaffold_107	619717	A	R	84	84	50	57	ENSTRUG00000010940; Down_stream
scaffold_107	619944	A	R	31	31	50	4	Inter
scaffold_107	620203	T	Y	71	71	50	9	ENSTRUG00000011046; Up_stream
scaffold_107	620224	T	K	100	144	50	13	ENSTRUG00000011046; Up_stream
scaffold_107	620282	C	Y	90	90	50	29	ENSTRUG00000011046; Up_stream
scaffold_107	620879	G	R	87	87	50	34	ENSTRUG00000011046; Up_stream
scaffold_107	622217	C	Y	20	20	50	14	ENSTRUG00000011046; Exon
scaffold_107	622219	C	M	30	30	50	15	ENSTRUG00000011046; Exon
scaffold_107	623821	A	M	66	120	50	13	ENSTRUG00000011046; Exon	ENSTRUG00000011131; Intron
scaffold_107	623826	G	R	97	140	50	12	ENSTRUG00000011046; Exon	ENSTRUG00000011131; Intron
scaffold_107	624169	T	Y	109	109	50	18	ENSTRUG00000011046; Exon	ENSTRUG00000011131; Intron
scaffold_107	631184	T	C	36	36	50	3	ENSTRUG00000011131; Exon
scaffold_107	632383	A	R	28	28	50	7	ENSTRUG00000011131; Exon	ENSTRUG00000011263; Up_stream
scaffold_107	632768	A	M	29	29	50	10	ENSTRUG00000011131; Intron	ENSTRUG00000011263; Up_stream
scaffold_107	634269	T	G	36	36	50	3	ENSTRUG00000011263; Exon
scaffold_107	634288	A	G	36	36	50	3	ENSTRUG00000011263; Exon
scaffold_107	639642	C	A	36	36	50	3	ENSTRUG00000011263; Intron
scaffold_107	647027	T	C	42	42	50	5	ENSTRUG00000011263; Exon
scaffold_107	647931	T	C	39	39	50	4	ENSTRUG00000011263; Exon
scaffold_107	652407	T	Y	123	123	50	26	ENSTRUG00000011447; Up_stream
scaffold_107	652470	G	R	49	49	50	16	ENSTRUG00000011447; Exon
scaffold_107	652503	T	Y	90	117	50	10	ENSTRUG00000011447; Exon
scaffold_107	654029	C	Y	86	140	50	15	ENSTRUG00000011447; Exon
scaffold_107	815955	A	W	70	102	50	26	ENSTRUG00000011568; Intron
scaffold_107	817349	A	G	54	54	50	9	ENSTRUG00000011568; Intron
scaffold_107	817514	A	G	66	66	50	13	ENSTRUG00000011568; Intron
scaffold_107	817776	G	A	106	175	50	51	ENSTRUG00000011568; Intron
scaffold_107	817959	G	T	45	45	50	6	ENSTRUG00000011568; Intron
scaffold_107	817974	G	A	60	60	50	11	ENSTRUG00000011568; Intron
scaffold_107	817982	T	C	63	63	50	12	ENSTRUG00000011568; Intron
scaffold_107	818291	G	A	105	105	50	26	ENSTRUG00000011568; Intron
scaffold_107	818577	C	A	213	255	50	296	ENSTRUG00000011568; Exon
scaffold_107	818866	G	R	177	177	50	123	ENSTRUG00000011568; Down_stream	ENSTRUG00000011793; Up_stream
scaffold_107	824316	T	Y	21	21	50	10	ENSTRUG00000011793; Intron
scaffold_107	824836	G	A	42	42	50	5	ENSTRUG00000011793; Intron	ENSTRUG00000011946; Up_stream
scaffold_107	848537	C	S	85	85	50	127	ENSTRUG00000011996; Intron
scaffold_107	849211	A	T	54	54	50	9	ENSTRUG00000011996; Intron	ENSTRUG00000012154; Up_stream
scaffold_107	849395	C	M	32	32	50	5	ENSTRUG00000011996; Down_stream	ENSTRUG00000012154; Up_stream
scaffold_107	849404	C	Y	57	57	50	8	ENSTRUG00000011996; Down_stream	ENSTRUG00000012154; Up_stream
scaffold_107	849804	T	Y	118	184	50	21	ENSTRUG00000011996; Down_stream	ENSTRUG00000012154; Exon
scaffold_107	849886	T	Y	169	169	50	22	ENSTRUG00000011996; Down_stream	ENSTRUG00000012154; Exon
scaffold_107	850023	G	K	20	20	50	12	ENSTRUG00000011996; Down_stream	ENSTRUG00000012154; Exon
scaffold_107	850116	T	K	23	23	50	36	ENSTRUG00000011996; Down_stream	ENSTRUG00000012154; Exon
scaffold_107	850137	T	Y	71	149	50	22	ENSTRUG00000011996; Down_stream	ENSTRUG00000012154; Exon
scaffold_107	851447	T	Y	32	53	50	7	ENSTRUG00000012154; Exon
scaffold_107	852934	G	C	60	60	50	11	ENSTRUG00000012154; Exon
scaffold_107	853382	G	R	40	40	50	7	ENSTRUG00000012154; Exon
scaffold_107	877511	A	R	20	68	50	10	ENSTRUG00000012154; Exon
scaffold_107	877676	T	C	39	39	50	4	ENSTRUG00000012154; Exon
scaffold_107	885914	G	R	228	228	50	76	Inter
scaffold_107	886025	A	R	93	93	50	31	Inter
scaffold_107	886566	G	T	78	78	50	17	Inter
scaffold_107	886651	G	C	66	66	50	13	Inter
scaffold_107	887156	A	R	60	60	50	12	ENSTRUG00000012375; Up_stream
scaffold_107	887601	G	R	43	43	50	30	ENSTRUG00000012375; Up_stream
scaffold_107	904045	T	Y	61	61	50	11	ENSTRUG00000012375; Intron
scaffold_107	904054	G	R	76	76	50	9	ENSTRUG00000012375; Intron
scaffold_107	904058	G	R	83	83	50	9	ENSTRUG00000012375; Intron
scaffold_107	913789	G	R	87	87	50	19	ENSTRUG00000012375; Down_stream	ENSTRUG00000012455; Up_stream
scaffold_107	914744	A	M	179	179	50	57	ENSTRUG00000012455; Exon
scaffold_107	917564	C	M	134	134	50	26	ENSTRUG00000012455; Intron
scaffold_107	917696	G	R	38	38	50	21	ENSTRUG00000012455; Intron
scaffold_107	917912	A	R	36	36	50	52	ENSTRUG00000012455; Down_stream
scaffold_107	917924	C	Y	173	173	50	66	ENSTRUG00000012455; Down_stream
scaffold_107	918117	A	R	53	53	50	9	ENSTRUG00000012455; Down_stream
scaffold_107	946869	G	C	36	36	50	3	Inter
scaffold_107	949729	T	C	36	36	50	3	ENSTRUG00000013034; Intron
scaffold_107	960218	T	W	228	228	50	124	ENSTRUG00000013214; Up_stream
scaffold_107	960370	C	Y	158	158	50	46	ENSTRUG00000013214; Up_stream
scaffold_107	960757	A	M	67	124	50	14	ENSTRUG00000013214; Up_stream
scaffold_107	961898	G	R	228	228	50	79	ENSTRUG00000013214; Exon
scaffold_10713	88	T	K	39	39	50	4	Inter
scaffold_10713	143	G	K	42	42	50	4	Inter
scaffold_10713	153	G	R	39	41	50	4	Inter
scaffold_10755	536	A	M	111	111	50	143	Inter
scaffold_10755	764	G	T	255	255	50	234	Inter
scaffold_10755	818	C	T	21	157	50	82	Inter
scaffold_10755	2068	T	W	33	33	50	5	Inter
scaffold_10764	645	A	R	21	21	50	12	Inter
scaffold_10773	146	A	C	36	36	50	3	Inter
scaffold_10773	147	G	A	36	36	50	3	Inter
scaffold_10773	183	C	Y	47	47	50	20	Inter
scaffold_10783	2135	T	Y	72	72	50	11	Inter
scaffold_10783	2539	C	M	34	57	50	5	Inter
scaffold_10791	93	C	T	72	72	50	15	Inter
scaffold_108	12650	A	M	178	178	50	41	Inter
scaffold_108	12795	T	K	103	103	50	20	Inter
scaffold_108	13515	T	Y	169	169	50	20	ENSTRUG00000010623; Up_stream
scaffold_108	13681	G	K	80	80	50	15	ENSTRUG00000010623; Up_stream
scaffold_108	14094	G	A	42	42	50	5	ENSTRUG00000010623; Up_stream
scaffold_108	15236	C	T	51	51	50	8	ENSTRUG00000010623; Exon
scaffold_108	18550	T	Y	49	49	50	22	ENSTRUG00000010623; Intron
scaffold_108	18877	A	M	71	116	50	10	ENSTRUG00000010623; Intron
scaffold_108	18908	C	Y	41	41	50	11	ENSTRUG00000010623; Intron
scaffold_108	18927	T	W	29	29	50	8	ENSTRUG00000010623; Intron
scaffold_108	19986	C	Y	228	228	50	40	ENSTRUG00000010623; Intron
scaffold_108	22360	A	W	23	23	50	12	Inter
scaffold_108	22555	A	R	63	63	50	12	Inter
scaffold_108	22561	A	R	76	76	50	13	Inter
scaffold_108	22646	A	W	60	60	50	37	Inter
scaffold_108	23118	G	R	26	26	50	5	Inter
scaffold_108	23398	A	R	189	228	50	88	Inter
scaffold_108	23708	A	G	208	208	50	60	ENSTRUG00000010696; Up_stream
scaffold_108	23729	A	R	175	175	50	62	ENSTRUG00000010696; Up_stream
scaffold_108	24161	A	R	150	153	50	16	ENSTRUG00000010696; Up_stream
scaffold_108	25444	A	R	127	127	50	43	ENSTRUG00000010696; Exon
scaffold_108	36114	A	R	41	41	50	9	ENSTRUG00000011057; Exon	ENSTRUG00000011093; Up_stream
scaffold_108	36128	A	R	22	22	50	9	ENSTRUG00000011057; Exon	ENSTRUG00000011093; Up_stream
scaffold_108	36151	C	M	77	79	50	8	ENSTRUG00000011057; Exon	ENSTRUG00000011093; Up_stream
scaffold_108	36376	T	Y	87	87	50	11	ENSTRUG00000011057; Down_stream	ENSTRUG00000011093; Up_stream
scaffold_108	36410	G	K	148	218	50	23	ENSTRUG00000011057; Down_stream	ENSTRUG00000011093; Up_stream
scaffold_108	36512	G	R	93	93	50	12	ENSTRUG00000011057; Down_stream	ENSTRUG00000011093; Up_stream
scaffold_108	47659	G	R	46	46	50	26	ENSTRUG00000011093; Exon
scaffold_108	47689	C	Y	80	80	50	18	ENSTRUG00000011093; Exon
scaffold_108	47765	A	R	88	169	50	24	ENSTRUG00000011093; Exon
scaffold_108	49094	C	M	25	64	50	6	ENSTRUG00000011093; Exon
scaffold_108	50905	G	K	59	59	50	25	ENSTRUG00000011093; Exon
scaffold_108	51068	A	R	121	166	50	14	ENSTRUG00000011093; Exon
scaffold_108	51806	C	S	99	99	50	26	ENSTRUG00000011093; Exon
scaffold_108	53475	A	R	32	32	50	12	ENSTRUG00000011093; Exon
scaffold_108	55448	C	M	24	24	50	8	ENSTRUG00000011093; Exon
scaffold_108	57119	A	M	30	30	50	23	ENSTRUG00000011093; Exon
scaffold_108	59905	C	M	109	109	50	25	ENSTRUG00000011093; Exon
scaffold_108	60764	T	Y	76	76	50	20	ENSTRUG00000011093; Exon
scaffold_108	69254	G	R	71	71	50	40	ENSTRUG00000011093; Exon
scaffold_108	71744	C	Y	184	228	50	30	ENSTRUG00000011093; Down_stream
scaffold_108	77712	C	A	39	39	50	4	ENSTRUG00000011762; Exon
scaffold_108	77986	G	C	39	39	50	4	ENSTRUG00000011762; Exon
scaffold_108	78599	T	Y	33	33	50	6	ENSTRUG00000011762; Down_stream
scaffold_108	79080	A	R	206	216	50	33	ENSTRUG00000011762; Down_stream
scaffold_108	79510	C	S	33	33	50	37	Inter
scaffold_108	80558	C	Y	228	228	50	88	Inter
scaffold_108	80633	G	S	228	228	50	66	Inter
scaffold_108	82393	A	R	34	34	50	7	Inter
scaffold_108	82988	G	R	54	56	50	7	Inter
scaffold_108	83217	C	Y	228	228	50	71	Inter
scaffold_108	83589	A	R	45	45	50	73	Inter
scaffold_108	83780	C	M	213	213	50	90	Inter
scaffold_108	84038	G	S	228	228	50	111	Inter
scaffold_108	84097	G	R	228	228	50	54	Inter
scaffold_108	84218	A	W	228	228	50	43	Inter
scaffold_108	84379	C	M	228	228	50	62	Inter
scaffold_108	84426	A	W	69	69	50	52	Inter
scaffold_108	84578	A	R	75	75	50	37	Inter
scaffold_108	84632	T	W	68	68	50	57	Inter
scaffold_108	84932	C	Y	108	108	50	477	Inter
scaffold_108	85163	C	M	21	21	50	5	Inter
scaffold_108	106098	T	Y	105	105	50	22	ENSTRUG00000011778; Exon
scaffold_108	106280	T	Y	105	105	50	22	ENSTRUG00000011778; Exon
scaffold_108	107992	C	Y	30	30	50	28	ENSTRUG00000011778; Exon
scaffold_108	111362	T	C	111	111	50	28	ENSTRUG00000011778; Exon
scaffold_108	111632	C	Y	153	153	50	33	ENSTRUG00000011778; Exon
scaffold_108	111642	T	C	103	108	50	31	ENSTRUG00000011778; Exon
scaffold_108	112291	A	R	67	67	50	26	ENSTRUG00000011778; Down_stream
scaffold_108	112871	A	W	22	22	50	20	ENSTRUG00000011778; Down_stream
scaffold_108	116865	G	S	228	228	50	127	ENSTRUG00000011914; Exon
scaffold_108	119245	A	R	38	38	50	61	ENSTRUG00000011914; Exon
scaffold_108	119247	C	R	36	68	50	22	ENSTRUG00000011914; Exon
scaffold_108	122082	A	R	64	118	50	13	Inter
scaffold_108	122249	G	R	139	167	50	20	Inter
scaffold_108	122338	G	R	74	128	50	13	Inter
scaffold_108	122472	C	S	123	123	50	20	Inter
scaffold_108	122515	A	W	62	62	50	13	Inter
scaffold_108	145040	C	Y	24	24	50	10	ENSTRUG00000012059; Up_stream
scaffold_108	145041	A	W	70	70	50	13	ENSTRUG00000012059; Up_stream
scaffold_108	145044	A	W	46	46	50	67	ENSTRUG00000012059; Up_stream
scaffold_108	145701	G	R	99	99	50	185	ENSTRUG00000012059; Exon
scaffold_108	146356	A	C	39	39	50	4	ENSTRUG00000012059; Exon
scaffold_108	148227	A	G	255	255	50	107	ENSTRUG00000012128; Exon
scaffold_108	148367	G	R	61	61	50	133	ENSTRUG00000012128; Exon
scaffold_108	148905	T	Y	228	228	50	142	ENSTRUG00000012128; Exon
scaffold_108	149173	C	M	228	228	50	133	ENSTRUG00000012128; Exon
scaffold_108	149884	C	Y	24	41	50	4	ENSTRUG00000012128; Exon
scaffold_108	164127	G	R	53	53	50	16	ENSTRUG00000012150; Up_stream
scaffold_108	164180	A	W	121	121	50	28	ENSTRUG00000012150; Exon
scaffold_108	164426	T	W	93	156	50	17	ENSTRUG00000012150; Exon
scaffold_108	171103	C	Y	139	139	50	21	ENSTRUG00000012150; Exon
scaffold_108	171423	C	Y	60	60	50	20	ENSTRUG00000012150; Exon
scaffold_108	175595	T	Y	104	173	50	21	ENSTRUG00000012150; Exon
scaffold_108	175793	T	Y	128	228	50	34	ENSTRUG00000012150; Exon
scaffold_108	179769	T	Y	27	27	50	6	ENSTRUG00000012150; Intron
scaffold_108	181994	C	Y	21	21	50	6	ENSTRUG00000012150; Intron
scaffold_108	182127	A	G	36	36	50	3	ENSTRUG00000012150; Intron
scaffold_108	182469	G	R	228	228	50	33	ENSTRUG00000012150; Exon
scaffold_108	183639	T	K	124	228	50	55	Inter
scaffold_108	184374	C	Y	137	137	50	47	Inter
scaffold_108	184536	T	K	24	24	50	4	Inter
scaffold_108	185283	G	T	39	39	50	4	Inter
scaffold_108	768841	A	R	32	37	50	4	Inter
scaffold_108	787728	G	A	144	144	50	39	Inter
scaffold_108	788501	A	R	47	47	50	11	Inter
scaffold_108	789076	C	T	114	114	50	29	Inter
scaffold_108	789623	C	S	25	25	50	6	Inter
scaffold_108	790053	T	K	59	104	50	9	Inter
scaffold_108	790321	T	C	36	36	50	3	Inter
scaffold_108	790335	C	T	42	42	50	5	Inter
scaffold_108	790577	A	R	26	65	50	6	Inter
scaffold_108	790595	C	M	22	22	50	4	Inter
scaffold_108	791469	T	K	32	56	50	5	ENSTRUG00000012557; Up_stream
scaffold_108	791926	T	G	60	60	50	11	ENSTRUG00000012557; Up_stream
scaffold_108	792155	T	A	84	84	50	19	ENSTRUG00000012557; Exon
scaffold_108	794893	A	R	20	20	50	13	ENSTRUG00000012557; Exon
scaffold_108	816327	A	G	120	120	50	31	ENSTRUG00000012557; Exon
scaffold_108	816612	G	R	228	228	50	36	ENSTRUG00000012557; Exon
scaffold_108	817523	A	G	36	36	50	3	ENSTRUG00000012557; Down_stream
scaffold_108	817803	G	R	213	213	50	28	ENSTRUG00000012557; Down_stream
scaffold_108	822554	T	C	34	54	50	10	ENSTRUG00000012644; Up_stream
scaffold_108	822770	T	A	45	45	50	6	ENSTRUG00000012644; Up_stream
scaffold_108	822812	C	M	28	70	50	7	ENSTRUG00000012644; Up_stream
scaffold_108	828075	G	A	39	39	50	4	ENSTRUG00000012717; Exon
scaffold_108	828934	C	S	42	42	50	8	ENSTRUG00000012717; Exon
scaffold_108	829478	A	R	25	25	50	8	ENSTRUG00000012717; Exon
scaffold_108	830288	G	R	28	70	50	7	ENSTRUG00000012717; Exon
scaffold_108	833430	C	T	156	156	50	43	ENSTRUG00000012770; Exon
scaffold_108	835332	T	C	255	255	50	224	ENSTRUG00000012770; Intron
scaffold_108	835384	C	M	40	228	50	119	ENSTRUG00000012770; Exon
scaffold_108	835578	T	C	111	111	50	28	ENSTRUG00000012770; Down_stream
scaffold_108	835675	G	K	113	113	50	53	ENSTRUG00000012770; Down_stream
scaffold_108	835925	T	Y	44	44	50	52	ENSTRUG00000012770; Down_stream	ENSTRUG00000012797; Up_stream
scaffold_108	836028	G	R	28	28	50	16	ENSTRUG00000012770; Down_stream	ENSTRUG00000012797; Up_stream
scaffold_108	836029	A	R	74	74	50	16	ENSTRUG00000012770; Down_stream	ENSTRUG00000012797; Up_stream
scaffold_108	836155	G	R	228	228	50	80	ENSTRUG00000012770; Down_stream	ENSTRUG00000012797; Up_stream
scaffold_108	846667	G	R	30	54	50	5	ENSTRUG00000013028; Exon
scaffold_108	847652	C	S	92	92	50	13	ENSTRUG00000013028; Exon
scaffold_108	847720	A	G	69	69	50	14	ENSTRUG00000013028; Exon
scaffold_108	847948	C	Y	37	94	50	13	ENSTRUG00000013028; Down_stream
scaffold_108	853330	T	Y	50	50	50	10	Inter
scaffold_108	853744	T	C	51	51	50	8	Inter
scaffold_108	853888	T	C	42	42	50	5	Inter
scaffold_108	853901	C	Y	31	31	50	5	Inter
scaffold_108	855105	T	Y	33	33	50	6	Inter
scaffold_108	855166	G	T	42	42	50	5	Inter
scaffold_108	855295	T	C	39	39	50	4	Inter
scaffold_108	855475	A	R	32	35	50	4	Inter
scaffold_108	855946	T	C	39	39	50	4	Inter
scaffold_108	860001	A	G	39	39	50	4	Inter
scaffold_108	861137	T	C	36	36	50	3	Inter
scaffold_108	861193	A	G	39	39	50	4	Inter
scaffold_108	863714	C	M	66	66	50	8	Inter
scaffold_108	863768	T	W	39	39	50	9	Inter
scaffold_108	864203	A	M	21	87	50	16	Inter
scaffold_108	864265	A	R	33	33	50	13	Inter
scaffold_108	864340	C	Y	32	32	50	30	Inter
scaffold_108	865971	G	Y	69	126	50	25	ENSTRUG00000013072; Up_stream
scaffold_108	866092	C	Y	228	228	50	497	ENSTRUG00000013072; Up_stream
scaffold_108	866409	C	Y	228	228	50	166	ENSTRUG00000013072; Up_stream
scaffold_108	866454	T	W	228	228	50	133	ENSTRUG00000013072; Up_stream
scaffold_108	867560	T	Y	189	228	50	80	ENSTRUG00000013072; Exon
scaffold_108	867570	G	R	228	228	50	74	ENSTRUG00000013072; Exon
scaffold_108	874424	C	Y	121	121	50	19	ENSTRUG00000013106; Exon
scaffold_108	874439	A	W	123	123	50	16	ENSTRUG00000013106; Exon
scaffold_108	876886	C	S	27	27	50	14	ENSTRUG00000013106; Down_stream
scaffold_108	877324	G	R	20	20	50	5	ENSTRUG00000013106; Down_stream	ENSTRUG00000013185; Up_stream
scaffold_108	877974	A	M	27	27	50	15	ENSTRUG00000013185; Up_stream
scaffold_108	878012	A	G	138	138	50	37	ENSTRUG00000013185; Up_stream
scaffold_108	881405	A	M	148	148	50	19	ENSTRUG00000013185; Exon
scaffold_108	884256	T	K	32	32	50	11	ENSTRUG00000013185; Exon
scaffold_108	884510	C	S	33	33	50	5	ENSTRUG00000013185; Intron
scaffold_108	885350	C	T	36	36	50	3	ENSTRUG00000013185; Exon
scaffold_108	885858	T	Y	196	196	50	32	ENSTRUG00000013185; Exon
scaffold_108	886182	G	T	36	36	50	3	ENSTRUG00000013185; Intron
scaffold_108	886449	T	Y	31	31	50	38	ENSTRUG00000013185; Exon
scaffold_108	886569	G	S	102	226	50	40	ENSTRUG00000013185; Exon
scaffold_108	887016	A	G	63	63	50	12	ENSTRUG00000013185; Exon
scaffold_108	887022	C	T	63	63	50	12	ENSTRUG00000013185; Exon
scaffold_108	887234	G	S	139	209	50	21	ENSTRUG00000013185; Exon
scaffold_108	887790	A	T	39	39	50	4	ENSTRUG00000013185; Intron
scaffold_108	888299	T	Y	61	61	50	23	ENSTRUG00000013185; Exon
scaffold_108	888461	G	R	75	75	50	32	ENSTRUG00000013185; Exon
scaffold_108	888620	G	R	131	131	50	43	ENSTRUG00000013185; Exon
scaffold_108	888653	T	K	180	180	50	45	ENSTRUG00000013185; Exon
scaffold_108	889275	A	R	188	188	50	28	ENSTRUG00000013185; Exon
scaffold_108	889322	C	Y	228	228	50	44	ENSTRUG00000013185; Exon
scaffold_108	889789	C	Y	22	35	50	4	ENSTRUG00000013185; Intron
scaffold_108	891182	G	R	228	228	50	67	ENSTRUG00000013185; Down_stream	ENSTRUG00000013328; Up_stream
scaffold_108	891210	C	Y	228	228	50	92	ENSTRUG00000013185; Down_stream	ENSTRUG00000013328; Up_stream
scaffold_108	891369	C	Y	190	190	50	43	ENSTRUG00000013185; Down_stream	ENSTRUG00000013328; Up_stream
scaffold_108	891384	T	K	88	88	50	18	ENSTRUG00000013185; Down_stream	ENSTRUG00000013328; Up_stream
scaffold_108	897003	C	M	48	62	50	6	Inter
scaffold_108	897004	T	Y	48	61	50	6	Inter
scaffold_108	897112	A	C	29	36	50	4	Inter
scaffold_108	897279	A	M	58	64	50	7	Inter
scaffold_108	900116	A	G	36	36	50	3	ENSTRUG00000013334; Intron
scaffold_108	900608	C	A	36	36	50	3	ENSTRUG00000013334; Intron
scaffold_108	901793	C	A	54	54	50	14	ENSTRUG00000013334; Down_stream
scaffold_108	902254	G	R	228	228	50	170	ENSTRUG00000013334; Down_stream
scaffold_108	902397	A	R	61	61	50	10	ENSTRUG00000013334; Down_stream
scaffold_108	903520	T	K	89	89	50	28	Inter
scaffold_108	906396	A	R	61	68	50	6	Inter
scaffold_108	907389	C	A	42	42	50	5	Inter
scaffold_108	907848	G	R	90	90	50	8	Inter
scaffold_108	909889	A	T	51	51	50	8	Inter
scaffold_108	909918	A	G	75	75	50	16	Inter
scaffold_108	910696	T	Y	228	228	50	56	Inter
scaffold_108	912116	T	K	51	51	50	29	ENSTRUG00000013362; Down_stream
scaffold_108	912513	G	K	76	76	50	17	ENSTRUG00000013362; Down_stream
scaffold_108	912525	A	M	73	73	50	13	ENSTRUG00000013362; Down_stream
scaffold_108	912635	G	K	22	22	50	127	ENSTRUG00000013362; Down_stream
scaffold_108	914780	G	T	48	48	50	7	ENSTRUG00000013364; Up_stream
scaffold_108	923599	C	Y	146	146	50	32	ENSTRUG00000013364; Down_stream
scaffold_108	923760	G	R	66	81	50	8	ENSTRUG00000013364; Down_stream
scaffold_108	923833	C	Y	36	45	50	5	ENSTRUG00000013364; Down_stream
scaffold_108	923876	T	G	42	42	50	5	ENSTRUG00000013364; Down_stream
scaffold_108	924272	G	R	228	228	50	68	ENSTRUG00000013364; Down_stream
scaffold_108	924480	C	M	38	83	50	9	ENSTRUG00000013364; Down_stream
scaffold_108	932978	C	Y	39	114	50	20	ENSTRUG00000013787; Down_stream	ENSTRUG00000013793; Up_stream
scaffold_108	935630	T	K	188	188	50	21	ENSTRUG00000013793; Intron
scaffold_108	935677	C	Y	30	81	50	11	ENSTRUG00000013793; Exon
scaffold_108	936536	A	R	228	228	50	93	ENSTRUG00000013793; Down_stream
scaffold_108	936559	C	Y	182	182	50	85	ENSTRUG00000013793; Down_stream
scaffold_108	936640	T	K	21	21	50	6	ENSTRUG00000013793; Down_stream
scaffold_108	936642	T	K	50	50	50	6	ENSTRUG00000013793; Down_stream
scaffold_108	936646	G	R	20	20	50	8	ENSTRUG00000013793; Down_stream
scaffold_108	937999	T	Y	228	228	50	49	Inter
scaffold_108	942160	T	C	31	60	50	12	ENSTRUG00000013831; Down_stream	ENSTRUG00000013849; Up_stream
scaffold_108	942614	G	A	32	60	50	12	ENSTRUG00000013831; Down_stream	ENSTRUG00000013849; Up_stream
scaffold_108	942796	G	R	33	33	50	15	ENSTRUG00000013831; Down_stream	ENSTRUG00000013849; Up_stream
scaffold_108	942861	A	W	47	47	50	12	ENSTRUG00000013831; Down_stream	ENSTRUG00000013849; Up_stream
scaffold_108	943025	A	R	186	186	50	26	ENSTRUG00000013831; Down_stream	ENSTRUG00000013849; Intron
scaffold_108	943064	T	Y	206	228	50	25	ENSTRUG00000013831; Down_stream	ENSTRUG00000013849; Intron
scaffold_10828	13	C	A	36	36	50	3	ENSTRUG00000001286; Up_stream
scaffold_10828	14	A	G	39	39	50	4	ENSTRUG00000001286; Up_stream
scaffold_10828	335	C	S	20	20	50	7	ENSTRUG00000001286; Up_stream
scaffold_10828	1651	T	Y	171	228	50	83	ENSTRUG00000001286; Exon
scaffold_10828	1818	C	Y	196	196	50	78	ENSTRUG00000001286; Exon
scaffold_10832	2125	A	R	105	105	50	16	Inter
scaffold_10832	2610	C	G	30	39	50	5	Inter
scaffold_10841	604	T	C	36	36	50	3	Inter
scaffold_10897	676	G	R	174	174	50	37	Inter
scaffold_109	18734	A	M	29	29	50	6	Inter
scaffold_109	72292	C	S	189	189	50	24	Inter
scaffold_109	72333	A	W	132	132	50	21	Inter
scaffold_109	77312	G	S	24	24	50	7	ENSTRUG00000002047; Exon
scaffold_109	79202	A	W	55	55	50	8	ENSTRUG00000002047; Exon
scaffold_109	81515	G	R	148	168	50	17	ENSTRUG00000002047; Exon
scaffold_109	82198	C	Y	101	103	50	12	ENSTRUG00000002047; Exon	ENSTRUG00000003592; Up_stream
scaffold_109	82441	A	R	66	66	50	6	ENSTRUG00000002047; Down_stream	ENSTRUG00000003592; Up_stream
scaffold_109	82943	A	G	30	30	50	14	ENSTRUG00000002047; Down_stream	ENSTRUG00000003592; Intron
scaffold_109	84562	T	Y	32	32	50	20	ENSTRUG00000003592; Intron
scaffold_109	86606	C	S	25	25	50	14	ENSTRUG00000003592; Exon
scaffold_109	87003	G	R	114	183	50	20	ENSTRUG00000003592; Exon
scaffold_109	88247	C	Y	228	228	50	41	ENSTRUG00000003592; Exon
scaffold_109	90067	G	K	21	21	50	28	ENSTRUG00000003592; Down_stream
scaffold_109	90221	T	A	42	42	50	5	ENSTRUG00000003592; Down_stream
scaffold_109	90223	C	G	39	39	50	4	ENSTRUG00000003592; Down_stream
scaffold_109	90397	C	A	119	147	50	41	ENSTRUG00000003592; Down_stream
scaffold_109	93592	C	M	33	33	50	5	Inter
scaffold_109	94123	G	T	51	51	50	8	Inter
scaffold_109	94956	G	R	30	30	50	4	ENSTRUG00000003987; Up_stream
scaffold_109	95239	G	R	89	106	50	10	ENSTRUG00000003987; Up_stream
scaffold_109	95259	T	Y	104	104	50	12	ENSTRUG00000003987; Up_stream
scaffold_109	97022	T	Y	20	20	50	8	ENSTRUG00000003987; Exon
scaffold_109	101818	T	C	39	39	50	4	ENSTRUG00000003987; Exon
scaffold_109	151495	C	Y	30	30	50	4	ENSTRUG00000004369; Up_stream
scaffold_109	151496	A	W	32	33	50	4	ENSTRUG00000004369; Up_stream
scaffold_109	151599	G	K	228	228	50	410	ENSTRUG00000004369; Exon
scaffold_109	165853	C	Y	28	28	50	7	ENSTRUG00000004624; Up_stream
scaffold_109	167026	A	G	36	36	50	3	ENSTRUG00000004624; Down_stream
scaffold_109	172741	A	R	22	22	50	8	ENSTRUG00000004628; Exon
scaffold_109	175333	A	R	190	190	50	26	ENSTRUG00000004628; Down_stream	ENSTRUG00000004895; Up_stream
scaffold_109	175694	T	K	44	44	50	15	ENSTRUG00000004895; Up_stream
scaffold_109	175885	T	Y	155	160	50	14	ENSTRUG00000004895; Up_stream
scaffold_109	175980	A	G	57	57	50	10	ENSTRUG00000004895; Up_stream
scaffold_109	176298	C	M	97	97	50	11	ENSTRUG00000004895; Exon
scaffold_109	176511	T	Y	105	105	50	11	ENSTRUG00000004895; Exon
scaffold_109	180514	G	K	51	51	50	9	ENSTRUG00000004895; Exon
scaffold_109	181314	G	R	25	70	50	8	ENSTRUG00000004895; Exon
scaffold_109	181652	A	R	57	61	50	6	ENSTRUG00000004895; Exon
scaffold_109	194056	T	W	162	162	50	21	ENSTRUG00000005262; Up_stream
scaffold_109	194215	C	Y	142	142	50	25	ENSTRUG00000005262; Up_stream
scaffold_109	194298	A	W	227	228	50	26	ENSTRUG00000005262; Up_stream
scaffold_109	195003	C	M	138	138	50	16	ENSTRUG00000005262; Exon
scaffold_109	200721	C	Y	60	60	50	8	ENSTRUG00000005262; Exon
scaffold_109	200742	C	Y	36	36	50	4	ENSTRUG00000005262; Exon
scaffold_109	203691	G	R	57	57	50	6	ENSTRUG00000005262; Exon
scaffold_109	204171	A	W	47	47	50	12	ENSTRUG00000005262; Down_stream
scaffold_109	255306	A	R	49	49	50	17	ENSTRUG00000005674; Down_stream
scaffold_109	255470	C	A	20	51	50	9	ENSTRUG00000005674; Down_stream
scaffold_109	256985	A	R	55	80	50	7	ENSTRUG00000006204; Up_stream
scaffold_109	565954	A	R	20	20	50	5	Inter
scaffold_109	710772	C	Y	83	102	50	10	Inter
scaffold_109	710847	C	Y	31	31	50	5	Inter
scaffold_109	772706	A	W	23	23	50	9	Inter
scaffold_109	773092	G	A	42	42	50	5	ENSTRUG00000007338; Up_stream
scaffold_109	773181	A	T	36	36	50	3	ENSTRUG00000007338; Up_stream
scaffold_109	773502	G	A	102	102	50	25	ENSTRUG00000007338; Up_stream
scaffold_109	773846	C	G	75	75	50	16	ENSTRUG00000007338; Up_stream
scaffold_109	774479	G	K	84	84	50	14	ENSTRUG00000007338; Intron
scaffold_109	774484	T	Y	81	81	50	14	ENSTRUG00000007338; Intron
scaffold_109	782157	G	R	61	61	50	11	Inter
scaffold_109	783831	G	R	21	69	50	9	ENSTRUG00000007669; Exon
scaffold_109	852676	A	G	29	63	50	13	Inter
scaffold_109	864063	A	T	36	36	50	3	Inter
scaffold_109	888985	A	R	21	21	50	5	ENSTRUG00000007797; Up_stream
scaffold_109	890590	A	R	22	64	50	7	ENSTRUG00000007797; Exon
scaffold_109	890758	T	Y	112	114	50	12	ENSTRUG00000007797; Exon
scaffold_109	890834	G	S	101	101	50	13	ENSTRUG00000007797; Exon
scaffold_109	892506	A	M	38	83	50	9	ENSTRUG00000007797; Exon
scaffold_109	894142	A	R	51	51	50	6	ENSTRUG00000007797; Exon
scaffold_109	894184	A	R	21	21	50	5	ENSTRUG00000007797; Exon
scaffold_109	913039	G	K	78	78	50	11	ENSTRUG00000008608; Up_stream
scaffold_109	913638	G	R	228	228	50	109	ENSTRUG00000008608; Exon
scaffold_109	914429	A	R	228	228	50	58	ENSTRUG00000008608; Exon
scaffold_109	917142	G	R	124	124	50	35	ENSTRUG00000008608; Exon
scaffold_109	926726	C	Y	215	228	50	35	Inter
scaffold_109	928992	A	W	53	77	50	7	ENSTRUG00000008632; Exon
scaffold_109	929904	T	C	42	42	50	5	ENSTRUG00000008632; Exon
scaffold_109	930857	C	Y	228	228	50	37	ENSTRUG00000008632; Exon
scaffold_109	931423	G	S	76	121	50	10	ENSTRUG00000008632; Exon
scaffold_109	931808	C	T	66	66	50	13	ENSTRUG00000008632; Exon
scaffold_109	933993	T	Y	81	81	50	10	ENSTRUG00000008632; Exon
scaffold_109	934781	G	R	50	50	50	7	ENSTRUG00000008632; Exon
scaffold_109	941931	A	R	132	132	50	14	ENSTRUG00000008632; Exon
scaffold_109	943684	G	R	80	81	50	10	ENSTRUG00000008632; Exon
scaffold_10940	234	G	S	27	27	50	5	Inter
scaffold_10940	483	C	T	36	36	50	3	Inter
scaffold_10940	509	G	C	36	36	50	3	Inter
scaffold_10940	1449	T	K	154	177	50	19	Inter
scaffold_10940	2340	T	Y	73	87	50	11	Inter
scaffold_1097	34671	A	G	69	69	50	14	ENSTRUG00000019474; Up_stream
scaffold_1097	34704	T	W	161	209	50	41	ENSTRUG00000019474; Up_stream
scaffold_1097	34776	A	G	54	54	50	9	ENSTRUG00000019474; Up_stream
scaffold_1097	35320	A	T	36	36	50	3	ENSTRUG00000019474; Down_stream
scaffold_11	117	A	G	36	36	50	3	Inter
scaffold_11	55381	A	M	29	37	50	4	ENSTRUG00000002310; Exon
scaffold_11	57307	G	K	28	67	50	6	ENSTRUG00000002310; Exon
scaffold_11	62004	C	Y	22	64	50	7	ENSTRUG00000002310; Exon
scaffold_11	62370	A	T	42	42	50	5	ENSTRUG00000002310; Exon
scaffold_11	64664	G	R	76	92	50	9	ENSTRUG00000002310; Exon
scaffold_11	65822	C	M	100	100	50	14	ENSTRUG00000002310; Exon
scaffold_11	66003	C	Y	36	36	50	12	ENSTRUG00000002310; Exon
scaffold_11	67390	C	S	98	164	50	22	ENSTRUG00000002310; Exon
scaffold_11	68120	A	R	20	123	50	30	ENSTRUG00000002310; Exon
scaffold_11	68923	T	K	39	39	50	10	ENSTRUG00000002310; Exon
scaffold_11	69177	A	T	36	36	50	3	ENSTRUG00000002310; Intron
scaffold_11	69400	A	R	123	192	50	22	ENSTRUG00000002310; Intron
scaffold_11	69417	T	Y	114	114	50	21	ENSTRUG00000002310; Intron
scaffold_11	70411	C	M	46	46	50	7	ENSTRUG00000002310; Down_stream
scaffold_11	70666	A	W	133	133	50	41	ENSTRUG00000002310; Down_stream	ENSTRUG00000003957; Up_stream
scaffold_11	70752	A	R	228	228	50	50	ENSTRUG00000002310; Down_stream	ENSTRUG00000003957; Up_stream
scaffold_11	70797	G	R	46	46	50	81	ENSTRUG00000002310; Down_stream	ENSTRUG00000003957; Up_stream
scaffold_11	71640	G	A	36	36	50	3	ENSTRUG00000003957; Exon
scaffold_11	76539	G	K	21	21	50	4	Inter
scaffold_11	76540	G	K	21	21	50	4	Inter
scaffold_11	76804	C	M	228	228	50	37	Inter
scaffold_11	77016	T	Y	180	180	50	27	Inter
scaffold_11	77057	T	Y	175	175	50	21	Inter
scaffold_11	77280	T	Y	25	25	50	13	Inter
scaffold_11	78298	A	R	25	64	50	6	Inter
scaffold_11	79244	C	S	228	228	50	50	ENSTRUG00000003980; Up_stream
scaffold_11	79354	A	R	68	68	50	56	ENSTRUG00000003980; Up_stream
scaffold_11	79520	C	S	28	67	50	6	ENSTRUG00000003980; Up_stream
scaffold_11	79528	C	Y	22	22	50	6	ENSTRUG00000003980; Up_stream
scaffold_11	79670	G	A	84	84	50	19	ENSTRUG00000003980; Up_stream
scaffold_11	79736	C	M	85	85	50	18	ENSTRUG00000003980; Up_stream
scaffold_11	97211	A	G	36	36	50	3	ENSTRUG00000004563; Down_stream
scaffold_11	98161	A	W	97	97	50	22	Inter
scaffold_11	98300	A	R	95	155	50	16	Inter
scaffold_11	98410	C	S	146	172	50	15	Inter
scaffold_11	98462	A	W	118	178	50	17	Inter
scaffold_11	99042	C	Y	23	62	50	6	ENSTRUG00000004726; Up_stream
scaffold_11	100320	T	Y	86	86	50	12	ENSTRUG00000004726; Exon
scaffold_11	101117	C	T	48	48	50	7	ENSTRUG00000004726; Exon
scaffold_11	112438	G	R	30	66	50	5	Inter
scaffold_11	206968	T	Y	88	88	50	10	Inter
scaffold_11	293866	T	Y	20	20	50	9	ENSTRUG00000004833; Intron
scaffold_11	294108	T	Y	27	31	50	4	ENSTRUG00000004833; Intron
scaffold_11	294138	C	G	27	33	50	3	ENSTRUG00000004833; Intron
scaffold_11	294292	A	C	54	54	50	9	ENSTRUG00000004833; Intron
scaffold_11	294816	T	Y	75	75	50	20	ENSTRUG00000004833; Intron
scaffold_11	294827	C	Y	122	122	50	23	ENSTRUG00000004833; Intron
scaffold_11	294900	T	Y	167	228	50	32	ENSTRUG00000004833; Intron
scaffold_11	313230	A	G	36	36	50	3	ENSTRUG00000004833; Exon
scaffold_11	317490	A	G	42	42	50	5	ENSTRUG00000004833; Down_stream
scaffold_11	317592	C	T	39	39	50	4	ENSTRUG00000004833; Down_stream
scaffold_11	318887	C	T	81	81	50	18	Inter
scaffold_11	318999	A	R	40	40	50	10	Inter
scaffold_11	319066	T	Y	24	24	50	6	Inter
scaffold_11	357873	G	S	52	52	50	9	ENSTRUG00000005717; Up_stream
scaffold_11	359896	G	S	21	21	50	5	ENSTRUG00000005717; Exon
scaffold_11	366600	T	G	42	42	50	5	ENSTRUG00000005717; Intron
scaffold_11	433636	T	Y	105	105	50	23	ENSTRUG00000006846; Down_stream
scaffold_11	433700	A	R	65	65	50	17	ENSTRUG00000006846; Down_stream
scaffold_11	433705	A	M	67	67	50	17	ENSTRUG00000006846; Down_stream
scaffold_11	441161	T	A	42	42	50	5	ENSTRUG00000006903; Exon
scaffold_11	441179	T	C	42	42	50	5	ENSTRUG00000006903; Exon
scaffold_11	441407	A	R	25	67	50	7	ENSTRUG00000006903; Exon
scaffold_11	442225	C	T	39	39	50	4	ENSTRUG00000006903; Exon
scaffold_11	445733	T	Y	58	193	50	43	ENSTRUG00000007260; Exon
scaffold_11	446328	T	A	81	81	50	18	ENSTRUG00000007260; Exon
scaffold_11	466672	G	R	43	43	50	9	Inter
scaffold_11	466832	C	T	36	36	50	3	ENSTRUG00000008176; Up_stream
scaffold_11	467156	T	G	36	36	50	3	ENSTRUG00000008176; Up_stream
scaffold_11	467251	A	M	34	34	50	8	ENSTRUG00000008176; Up_stream
scaffold_11	467638	C	M	25	25	50	5	ENSTRUG00000008176; Up_stream
scaffold_11	492609	C	S	115	115	50	17	Inter
scaffold_11	493941	G	R	228	228	50	63	ENSTRUG00000008637; Up_stream
scaffold_11	493983	G	S	100	100	50	31	ENSTRUG00000008637; Up_stream
scaffold_11	494004	C	T	57	57	50	10	ENSTRUG00000008637; Up_stream
scaffold_11	494334	T	Y	108	108	50	26	ENSTRUG00000008637; Up_stream
scaffold_11	494435	C	Y	126	126	50	129	ENSTRUG00000008637; Up_stream
scaffold_11	494609	G	R	20	74	50	12	ENSTRUG00000008637; Up_stream
scaffold_11	494618	C	M	43	46	50	6	ENSTRUG00000008637; Up_stream
scaffold_11	494660	G	K	228	228	50	62	ENSTRUG00000008637; Up_stream
scaffold_11	498050	G	K	42	42	50	24	ENSTRUG00000008637; Exon
scaffold_11	499116	T	Y	228	228	50	30	ENSTRUG00000008637; Exon
scaffold_11	499128	C	Y	69	69	50	29	ENSTRUG00000008637; Exon
scaffold_11	515787	G	A	36	36	50	3	ENSTRUG00000009063; Exon
scaffold_11	519691	A	M	30	30	50	6	ENSTRUG00000009063; Down_stream
scaffold_11	520095	T	Y	163	228	50	22	Inter
scaffold_11	520355	T	Y	34	43	50	13	Inter
scaffold_11	535788	T	C	36	36	50	3	ENSTRUG00000009674; Up_stream
scaffold_11	592855	G	R	26	26	50	11	ENSTRUG00000010577; Up_stream
scaffold_11	593389	G	R	23	23	50	8	ENSTRUG00000010577; Exon
scaffold_11	595162	G	A	42	42	50	5	ENSTRUG00000010577; Exon
scaffold_11	606463	C	Y	39	39	50	5	ENSTRUG00000010659; Intron
scaffold_11	609226	T	W	25	25	50	9	ENSTRUG00000010659; Down_stream
scaffold_11	614024	T	C	48	48	50	7	ENSTRUG00000010933; Intron
scaffold_11	625397	T	Y	87	108	50	10	ENSTRUG00000011213; Up_stream
scaffold_11	626621	G	R	160	160	50	18	ENSTRUG00000011213; Exon
scaffold_11	629190	C	S	50	90	50	8	ENSTRUG00000011213; Down_stream
scaffold_11	630385	A	R	27	27	50	5	ENSTRUG00000011304; Up_stream
scaffold_11	630421	C	M	34	34	50	53	ENSTRUG00000011304; Up_stream
scaffold_11	630471	A	R	57	57	50	76	ENSTRUG00000011304; Up_stream
scaffold_11	630566	C	S	213	213	50	34	ENSTRUG00000011304; Up_stream
scaffold_11	630583	C	Y	130	130	50	35	ENSTRUG00000011304; Up_stream
scaffold_11	630584	A	R	228	228	50	36	ENSTRUG00000011304; Up_stream
scaffold_11	630789	G	R	190	190	50	47	ENSTRUG00000011304; Up_stream
scaffold_11	630870	C	Y	116	116	50	13	ENSTRUG00000011304; Up_stream
scaffold_11	630888	T	Y	37	37	50	10	ENSTRUG00000011304; Up_stream
scaffold_11	630979	T	Y	102	102	50	34	ENSTRUG00000011304; Up_stream
scaffold_11	630992	C	T	114	114	50	29	ENSTRUG00000011304; Up_stream
scaffold_11	631896	C	A	45	45	50	6	ENSTRUG00000011304; Intron
scaffold_11	686891	G	A	42	42	50	5	Inter
scaffold_11	687408	A	R	51	51	50	8	ENSTRUG00000011681; Up_stream
scaffold_11	688722	C	Y	37	37	50	14	ENSTRUG00000011681; Exon
scaffold_11	696439	A	C	45	45	50	6	ENSTRUG00000011681; Exon
scaffold_11	705525	C	M	49	65	50	7	ENSTRUG00000011681; Down_stream
scaffold_11	723763	A	R	40	40	50	12	ENSTRUG00000011769; Exon
scaffold_11	723933	C	Y	97	97	50	13	ENSTRUG00000011769; Exon
scaffold_11	724782	G	R	33	33	50	23	ENSTRUG00000011769; Exon
scaffold_11	725171	A	G	72	72	50	15	ENSTRUG00000011769; Down_stream
scaffold_11	725200	A	G	72	72	50	15	ENSTRUG00000011769; Down_stream
scaffold_11	726164	A	R	47	47	50	16	Inter
scaffold_11	726503	T	W	111	111	50	16	Inter
scaffold_11	726698	C	M	79	79	50	15	Inter
scaffold_11	726873	T	A	33	33	50	17	Inter
scaffold_11	726904	T	G	111	111	50	28	Inter
scaffold_11	727103	A	R	109	109	50	33	Inter
scaffold_11	727666	C	T	36	36	50	3	Inter
scaffold_11	727668	T	Y	32	32	50	8	Inter
scaffold_11	728186	C	Y	20	20	50	8	Inter
scaffold_11	728598	G	R	105	105	50	17	Inter
scaffold_11	730858	C	Y	22	22	50	5	ENSTRUG00000011888; Exon
scaffold_11	731230	G	K	54	54	50	7	ENSTRUG00000011888; Exon
scaffold_11	736306	T	Y	102	228	50	82	ENSTRUG00000011940; Exon
scaffold_11	737229	T	C	175	175	50	49	ENSTRUG00000011940; Down_stream
scaffold_11	737428	A	R	107	107	50	73	ENSTRUG00000011940; Down_stream
scaffold_11	737436	C	Y	94	94	50	75	ENSTRUG00000011940; Down_stream
scaffold_11	738454	T	W	46	47	50	7	Inter
scaffold_11	742599	T	C	39	39	50	4	ENSTRUG00000012022; Exon
scaffold_11	742781	C	Y	20	20	50	10	ENSTRUG00000012022; Down_stream
scaffold_11	743142	T	Y	35	35	50	6	ENSTRUG00000012022; Down_stream
scaffold_11	743439	T	G	57	57	50	10	ENSTRUG00000012022; Down_stream
scaffold_11	744097	T	W	228	228	50	94	Inter
scaffold_11	744163	C	Y	228	228	50	92	Inter
scaffold_11	744335	T	A	36	36	50	3	Inter
scaffold_11	761322	T	K	26	26	50	10	ENSTRUG00000012182; Exon
scaffold_11	761577	G	S	46	46	50	7	ENSTRUG00000012182; Down_stream
scaffold_11	762659	T	W	78	78	50	9	Inter
scaffold_11	762660	G	K	80	80	50	9	Inter
scaffold_11	762981	C	G	22	45	50	7	Inter
scaffold_11	763689	C	M	56	110	50	13	Inter
scaffold_11	786113	A	W	22	22	50	14	Inter
scaffold_11	786121	A	R	30	30	50	17	Inter
scaffold_11	786327	T	W	20	20	50	4	Inter
scaffold_11	789975	C	T	39	39	50	4	ENSTRUG00000012411; Exon
scaffold_11	789987	C	T	39	39	50	4	ENSTRUG00000012411; Exon
scaffold_11	855116	G	R	30	30	50	5	Inter
scaffold_11	855180	C	Y	65	65	50	9	Inter
scaffold_11	857748	A	R	135	201	50	20	Inter
scaffold_11	857967	T	Y	22	22	50	4	Inter
scaffold_11	858756	A	R	39	39	50	30	Inter
scaffold_11	858877	T	Y	173	173	50	40	Inter
scaffold_11	858937	C	M	20	20	50	14	Inter
scaffold_11	1150866	C	T	36	36	50	3	Inter
scaffold_11	1177442	T	Y	21	21	50	4	ENSTRUG00000012662; Exon
scaffold_11	1177444	T	K	24	24	50	4	ENSTRUG00000012662; Exon
scaffold_11	1181385	G	S	21	21	50	5	ENSTRUG00000012662; Down_stream	ENSTRUG00000012796; Up_stream
scaffold_11	1189331	C	T	48	48	50	7	Inter
scaffold_11	1197091	G	R	22	22	50	4	ENSTRUG00000012855; Exon
scaffold_11	1200342	G	R	228	228	50	253	ENSTRUG00000012860; Intron
scaffold_11	1200379	T	Y	228	228	50	173	ENSTRUG00000012860; Intron
scaffold_11	1200685	C	Y	228	228	50	93	ENSTRUG00000012860; Exon
scaffold_11	1200791	T	K	70	70	50	75	ENSTRUG00000012860; Exon
scaffold_11	1200899	G	R	40	40	50	31	ENSTRUG00000012860; Exon
scaffold_11	1202509	G	R	30	108	50	22	ENSTRUG00000012860; Exon
scaffold_11	1209127	A	G	36	36	50	3	ENSTRUG00000012904; Intron
scaffold_11	1210564	T	A	36	36	50	3	ENSTRUG00000012904; Intron
scaffold_11	1210653	G	A	36	36	50	3	ENSTRUG00000012904; Intron
scaffold_11	1211595	G	R	228	228	50	97	ENSTRUG00000012904; Exon
scaffold_11	1211836	A	G	60	60	50	82	ENSTRUG00000012904; Down_stream
scaffold_11	1211841	A	R	228	228	50	82	ENSTRUG00000012904; Down_stream
scaffold_11	1212011	G	R	228	228	50	339	ENSTRUG00000012904; Down_stream
scaffold_11	1212494	G	C	48	48	50	7	ENSTRUG00000012904; Down_stream
scaffold_11	1234782	A	R	22	54	50	5	ENSTRUG00000013094; Exon
scaffold_11	1235995	G	R	127	127	50	19	ENSTRUG00000013094; Down_stream
scaffold_11	1236277	T	Y	79	79	50	13	ENSTRUG00000013094; Down_stream
scaffold_11	1236816	G	R	39	39	50	12	ENSTRUG00000013094; Down_stream
scaffold_11	1237345	T	K	29	68	50	6	ENSTRUG00000013119; Up_stream
scaffold_11	1237460	G	S	79	130	50	12	ENSTRUG00000013119; Up_stream
scaffold_11	1237859	A	C	42	42	50	5	ENSTRUG00000013119; Up_stream
scaffold_11	1238181	T	C	66	66	50	13	ENSTRUG00000013119; Exon
scaffold_11	1240108	T	K	23	23	50	8	ENSTRUG00000013119; Exon
scaffold_11	1267135	A	W	81	81	50	57	ENSTRUG00000013228; Up_stream
scaffold_11	1267604	A	M	228	228	50	358	ENSTRUG00000013228; Up_stream
scaffold_11	1268737	G	R	228	228	50	664	ENSTRUG00000013228; Exon
scaffold_11	1269253	C	T	36	36	50	3	ENSTRUG00000013228; Intron
scaffold_11	1270050	G	A	255	255	50	371	ENSTRUG00000013228; Exon
scaffold_11	1270291	A	R	180	228	50	580	ENSTRUG00000013228; Exon
scaffold_11	1270423	G	R	228	228	50	609	ENSTRUG00000013228; Exon
scaffold_11	1273937	C	M	24	24	50	8	Inter
scaffold_11	1276849	T	Y	21	21	50	4	ENSTRUG00000013469; Exon
scaffold_11	1283796	C	S	20	20	50	14	Inter
scaffold_11	1283797	C	S	20	20	50	14	Inter
scaffold_11	1285004	G	R	101	155	50	51	Inter
scaffold_11	1285065	A	R	73	73	50	150	Inter
scaffold_11	1285432	A	T	66	138	50	39	Inter
scaffold_11	1285818	G	R	99	177	50	24	Inter
scaffold_11	1285892	A	W	80	80	50	25	Inter
scaffold_11	1285961	G	K	106	106	50	16	Inter
scaffold_11	1286748	G	K	25	25	50	15	Inter
scaffold_11	1287089	G	T	111	111	50	28	ENSTRUG00000013545; Up_stream
scaffold_11	1287766	T	Y	50	50	50	18	ENSTRUG00000013545; Up_stream
scaffold_11	1288669	T	Y	57	57	50	9	ENSTRUG00000013545; Exon
scaffold_11	1288684	C	S	120	128	50	12	ENSTRUG00000013545; Exon
scaffold_11	1289264	G	T	63	81	50	19	ENSTRUG00000013545; Exon
scaffold_11	1291080	C	G	30	30	50	18	ENSTRUG00000013545; Exon
scaffold_11	1341944	T	K	26	26	50	7	Inter
scaffold_11	1358316	A	M	54	85	50	7	Inter
scaffold_11	1396143	A	W	27	27	50	5	ENSTRUG00000013706; Exon
scaffold_11	1397562	A	G	36	36	50	3	ENSTRUG00000013865; Intron
scaffold_11	1415866	T	Y	228	228	50	129	ENSTRUG00000013944; Down_stream	ENSTRUG00000013969; Up_stream
scaffold_11	1416802	G	T	36	36	50	3	ENSTRUG00000013969; Down_stream
scaffold_11	1440526	C	Y	38	38	50	8	ENSTRUG00000013971; Exon
scaffold_11	1451478	C	Y	68	68	50	16	ENSTRUG00000013971; Exon
scaffold_11	1452979	A	R	20	20	50	5	ENSTRUG00000013971; Down_stream
scaffold_11	1453345	G	S	64	118	50	14	ENSTRUG00000013971; Down_stream
scaffold_11	1454992	A	R	44	44	50	12	Inter
scaffold_11	1472495	A	T	36	36	50	3	ENSTRUG00000014040; Up_stream
scaffold_11	1472500	C	Y	22	22	50	8	ENSTRUG00000014040; Up_stream
scaffold_11	1472506	A	W	21	89	50	26	ENSTRUG00000014040; Up_stream
scaffold_11	1472901	G	K	220	220	50	292	ENSTRUG00000014040; Up_stream
scaffold_11	1478293	G	R	137	137	50	57	ENSTRUG00000014040; Exon
scaffold_11	1482589	T	Y	60	60	50	65	ENSTRUG00000014040; Exon
scaffold_11	1482613	C	T	45	45	50	6	ENSTRUG00000014040; Intron
scaffold_11	1486178	A	W	194	194	50	42	ENSTRUG00000014040; Exon
scaffold_11	1486251	G	R	35	35	50	43	ENSTRUG00000014040; Down_stream
scaffold_11	1490172	C	Y	104	104	50	50	ENSTRUG00000014140; Down_stream	ENSTRUG00000014144; Up_stream
scaffold_11	1494228	G	R	82	82	50	11	ENSTRUG00000014144; Exon
scaffold_11	1518963	A	R	52	52	50	7	ENSTRUG00000014248; Exon
scaffold_11	1522219	A	R	57	79	50	7	ENSTRUG00000014248; Exon
scaffold_11	1527582	T	Y	192	228	50	23	ENSTRUG00000014248; Exon
scaffold_11	1531588	C	Y	109	109	50	13	ENSTRUG00000014248; Exon
scaffold_11	1534588	C	Y	32	32	50	16	ENSTRUG00000014248; Exon
scaffold_11	1538144	G	R	228	228	50	32	Inter
scaffold_11	1540164	A	R	31	31	50	4	ENSTRUG00000014477; Exon
scaffold_11	1569312	A	R	181	181	50	71	ENSTRUG00000014477; Exon
scaffold_11	1586019	A	T	41	102	50	27	ENSTRUG00000014477; Intron
scaffold_11	1586057	G	R	228	228	50	73	ENSTRUG00000014477; Exon
scaffold_11	1588284	G	R	23	23	50	5	ENSTRUG00000018909; Up_stream	ENSTRUG00000019172; Up_stream
scaffold_11	1590859	G	R	63	63	50	61	ENSTRUG00000018797; Down_stream
scaffold_11	1590869	G	R	228	228	50	53	ENSTRUG00000018797; Down_stream
scaffold_11	1591148	T	Y	217	217	50	118	ENSTRUG00000018797; Down_stream
scaffold_11	1591537	T	Y	147	147	50	21	ENSTRUG00000014491; Up_stream
scaffold_11	1591924	C	M	68	91	50	22	ENSTRUG00000014491; Up_stream
scaffold_11	1618496	A	M	24	24	50	4	Inter
scaffold_11	1619576	T	W	29	29	50	6	ENSTRUG00000014514; Up_stream
scaffold_11	1621440	C	Y	79	79	50	10	ENSTRUG00000014514; Exon
scaffold_11	1625850	C	M	30	30	50	4	ENSTRUG00000014514; Exon
scaffold_11	1632134	T	W	21	21	50	5	ENSTRUG00000014514; Intron
scaffold_11	1639814	T	C	36	36	50	3	ENSTRUG00000014514; Exon
scaffold_11	1654373	A	R	25	25	50	6	ENSTRUG00000014514; Exon
scaffold_11	1654808	A	G	63	63	50	12	ENSTRUG00000014514; Intron
scaffold_11	1680128	A	G	36	36	50	3	ENSTRUG00000014634; Exon
scaffold_11	1684697	G	T	36	36	50	3	ENSTRUG00000014687; Up_stream
scaffold_11	1685478	A	R	52	121	50	18	ENSTRUG00000014687; Exon
scaffold_11	1686253	A	G	48	48	50	7	ENSTRUG00000014687; Exon
scaffold_11	1719106	G	R	26	37	50	4	ENSTRUG00000014721; Exon
scaffold_11	1729105	C	Y	46	88	50	8	ENSTRUG00000014721; Exon
scaffold_11	1736081	A	R	20	20	50	12	ENSTRUG00000014721; Exon
scaffold_11	1752655	A	T	45	45	50	6	ENSTRUG00000014721; Down_stream
scaffold_11	1752906	G	A	48	48	50	7	ENSTRUG00000014721; Down_stream
scaffold_11	1753249	A	W	40	40	50	25	ENSTRUG00000014721; Down_stream
scaffold_11	1753826	A	C	255	255	50	91	Inter
scaffold_11	1753870	G	T	244	244	50	72	Inter
scaffold_11	1801407	G	S	228	228	50	1010	ENSTRUG00000014834; Exon
scaffold_11	1801506	C	Y	228	228	50	574	ENSTRUG00000014834; Exon
scaffold_11	1801763	T	Y	182	182	50	265	ENSTRUG00000014834; Exon
scaffold_11	1801764	C	M	167	167	50	259	ENSTRUG00000014834; Exon
scaffold_11	1808412	T	Y	31	109	50	21	Inter
scaffold_11	1808413	G	K	164	176	50	21	Inter
scaffold_11	1808466	A	M	83	153	50	20	Inter
scaffold_11	1808521	A	R	129	129	50	14	Inter
scaffold_11	1808548	C	M	28	28	50	10	Inter
scaffold_11	1808650	C	Y	38	38	50	15	Inter
scaffold_11	1809201	C	Y	60	126	50	17	ENSTRUG00000014868; Up_stream
scaffold_11	1809347	C	Y	72	73	50	9	ENSTRUG00000014868; Up_stream
scaffold_11	1821710	C	T	39	39	50	4	ENSTRUG00000014894; Up_stream
scaffold_11	1822132	A	T	96	96	50	23	ENSTRUG00000014894; Up_stream
scaffold_11	1833977	G	R	39	39	50	52	ENSTRUG00000014894; Exon
scaffold_11	1842841	C	Y	204	228	50	31	ENSTRUG00000014894; Exon
scaffold_11	1843580	A	R	216	228	50	30	ENSTRUG00000014894; Exon
scaffold_11	1845218	A	C	81	81	50	18	ENSTRUG00000014894; Exon	ENSTRUG00000015015; Up_stream
scaffold_11	1850139	A	R	186	186	50	20	ENSTRUG00000015015; Exon	ENSTRUG00000015025; Up_stream
scaffold_11	1852811	C	T	45	45	50	6	ENSTRUG00000015025; Down_stream
scaffold_11	1873277	G	R	127	127	50	29	ENSTRUG00000015040; Exon
scaffold_11	1873609	C	M	35	35	50	14	ENSTRUG00000015040; Down_stream
scaffold_11	1874482	A	R	64	64	50	7	ENSTRUG00000015040; Down_stream
scaffold_11	1874616	T	W	24	24	50	4	Inter
scaffold_11	1875440	A	R	43	43	50	14	Inter
scaffold_11	1875754	T	Y	88	88	50	10	Inter
scaffold_11	1879829	A	W	39	47	50	18	Inter
scaffold_11	1879830	A	W	103	131	50	98	Inter
scaffold_11	1879983	C	Y	228	228	50	4125	ENSTRUG00000015095; Up_stream
scaffold_11	1880054	A	W	228	228	50	4449	ENSTRUG00000015095; Up_stream
scaffold_11	1880503	C	Y	228	228	50	1483	ENSTRUG00000015095; Up_stream
scaffold_11	1880848	G	R	228	228	50	861	ENSTRUG00000015095; Up_stream
scaffold_11	1881893	T	C	20	248	50	705	ENSTRUG00000015095; Exon
scaffold_11	1882000	C	Y	190	190	50	2188	ENSTRUG00000015095; Exon
scaffold_11	1882547	C	Y	122	122	50	391	ENSTRUG00000015095; Down_stream
scaffold_11	1886894	G	S	24	24	50	6	ENSTRUG00000015099; Exon
scaffold_11	1888237	T	W	56	56	50	17	ENSTRUG00000015099; Down_stream
scaffold_11	1888467	T	Y	84	84	50	9	ENSTRUG00000015099; Down_stream
scaffold_11	1898615	C	Y	47	170	50	38	Inter
scaffold_11	1899196	G	R	228	228	50	36	Inter
scaffold_11	1899229	A	R	56	56	50	44	Inter
scaffold_11	1900813	C	Y	39	39	50	45	Inter
scaffold_11	1901360	G	R	162	228	50	41	Inter
scaffold_11	1901527	G	R	228	228	50	82	Inter
scaffold_11	1901757	G	K	228	228	50	63	Inter
scaffold_11	1904147	C	Y	50	50	50	144	ENSTRUG00000015127; Exon
scaffold_11	1904921	G	Y	59	107	50	235	ENSTRUG00000015127; Down_stream
scaffold_11	1905216	A	M	122	122	50	223	ENSTRUG00000015127; Down_stream
scaffold_11	1905343	A	R	76	76	50	28	ENSTRUG00000015127; Down_stream
scaffold_11	1905348	A	R	42	42	50	6	ENSTRUG00000015127; Down_stream
scaffold_11	1914014	A	G	39	39	50	4	Inter
scaffold_11	1914233	C	T	39	39	50	4	Inter
scaffold_11	2021291	A	R	66	66	50	35	ENSTRUG00000015156; Up_stream
scaffold_11	2021410	A	R	65	65	50	372	ENSTRUG00000015156; Up_stream
scaffold_11	2022037	A	M	228	228	50	71	ENSTRUG00000015156; Up_stream
scaffold_11	2024755	T	Y	29	29	50	33	ENSTRUG00000015156; Intron
scaffold_11	2024769	G	R	50	50	50	41	ENSTRUG00000015156; Intron
scaffold_11	2024926	C	Y	163	163	50	61	ENSTRUG00000015156; Exon
scaffold_11	2026710	T	C	114	114	50	29	ENSTRUG00000015156; Exon
scaffold_11	2092084	A	R	72	72	50	62	Inter
scaffold_11	2092399	A	M	41	41	50	103	Inter
scaffold_11	2092455	T	C	253	253	50	75	Inter
scaffold_11	2092903	G	R	228	228	50	57	Inter
scaffold_11	2134827	T	Y	30	120	50	25	Inter
scaffold_11	2135480	C	M	29	68	50	6	Inter
scaffold_11	2135588	G	R	35	35	50	5	Inter
scaffold_11	2135597	C	T	39	39	50	4	Inter
scaffold_11	2135641	C	Y	20	20	50	8	Inter
scaffold_11	2136053	T	Y	26	65	50	6	Inter
scaffold_11	2136373	A	G	42	42	50	5	Inter
scaffold_11	2259934	A	C	36	36	50	3	ENSTRUG00000015185; Exon
scaffold_11	2262553	C	G	42	42	50	5	ENSTRUG00000015196; Up_stream
scaffold_11	2263613	A	R	112	112	50	11	ENSTRUG00000015196; Exon
scaffold_11	2264439	T	G	63	63	50	12	ENSTRUG00000015196; Exon
scaffold_11	2265111	G	S	36	36	50	16	ENSTRUG00000015196; Down_stream	ENSTRUG00000015225; Up_stream
scaffold_11	2265318	G	R	147	147	50	18	ENSTRUG00000015196; Down_stream	ENSTRUG00000015225; Up_stream
scaffold_11	2265411	C	Y	30	30	50	18	ENSTRUG00000015196; Down_stream	ENSTRUG00000015225; Up_stream
scaffold_11	2266199	G	S	29	29	50	5	ENSTRUG00000015225; Exon
scaffold_11	2267044	G	R	39	39	50	26	ENSTRUG00000015225; Exon
scaffold_11	2268189	C	S	56	125	50	19	ENSTRUG00000015225; Exon
scaffold_11	2268314	C	M	110	110	50	18	ENSTRUG00000015225; Exon
scaffold_11	2268371	T	Y	31	79	50	10	ENSTRUG00000015225; Exon
scaffold_11	2269090	G	S	158	158	50	31	ENSTRUG00000015225; Exon
scaffold_11	2270911	C	M	22	22	50	6	ENSTRUG00000015225; Intron
scaffold_11	2271510	G	R	24	24	50	4	ENSTRUG00000015225; Intron
scaffold_11	2272551	A	R	49	218	50	54	ENSTRUG00000015225; Exon
scaffold_11	2274458	T	W	23	23	50	20	ENSTRUG00000015225; Down_stream	ENSTRUG00000015277; Up_stream
scaffold_11	2276226	G	S	81	91	50	8	ENSTRUG00000015277; Exon
scaffold_11	2284829	C	Y	66	66	50	140	ENSTRUG00000015351; Up_stream
scaffold_11	2284855	T	W	98	122	50	60	ENSTRUG00000015351; Up_stream
scaffold_11	2284856	G	R	55	62	50	44	ENSTRUG00000015351; Up_stream
scaffold_11	2285443	G	R	24	24	50	7	ENSTRUG00000015351; Exon
scaffold_11	2286607	T	Y	33	33	50	6	ENSTRUG00000015351; Exon
scaffold_11	2293301	A	R	197	200	50	25	ENSTRUG00000015427; Up_stream
scaffold_11	2293335	A	R	107	107	50	20	ENSTRUG00000015427; Up_stream
scaffold_11	2293913	G	R	44	44	50	21	ENSTRUG00000015427; Exon
scaffold_11	2293975	C	T	41	69	50	15	ENSTRUG00000015427; Exon
scaffold_11	2294161	T	Y	77	146	50	19	ENSTRUG00000015427; Exon
scaffold_11	2294602	T	Y	95	95	50	16	ENSTRUG00000015427; Exon
scaffold_11	2294810	T	Y	78	129	50	14	ENSTRUG00000015427; Exon
scaffold_11	2311491	A	C	36	36	50	3	ENSTRUG00000015565; Exon
scaffold_11	2314424	G	A	39	39	50	4	ENSTRUG00000015565; Down_stream	ENSTRUG00000015614; Intron
scaffold_11	2315121	G	R	96	157	50	19	ENSTRUG00000015614; Down_stream	ENSTRUG00000015631; Up_stream
scaffold_11	2319891	C	Y	20	20	50	8	ENSTRUG00000015639; Exon
scaffold_11	2323870	T	Y	62	119	50	14	ENSTRUG00000015639; Down_stream
scaffold_11	2328139	T	Y	36	75	50	7	ENSTRUG00000015643; Exon
scaffold_11	2329035	G	R	28	28	50	11	ENSTRUG00000015643; Exon
scaffold_11	2329222	T	G	58	74	50	20	ENSTRUG00000015643; Exon
scaffold_11	2332028	C	Y	29	29	50	5	ENSTRUG00000015643; Down_stream
scaffold_11	2337029	C	Y	32	68	50	5	ENSTRUG00000015663; Exon
scaffold_11	2338161	T	C	42	42	50	5	Inter
scaffold_11	2338192	A	T	45	45	50	6	Inter
scaffold_11	2362420	A	G	57	57	50	10	ENSTRUG00000015714; Up_stream
scaffold_11	2363109	G	S	43	82	50	7	ENSTRUG00000015714; Up_stream
scaffold_11	2370786	T	Y	228	228	50	139	ENSTRUG00000015720; Exon
scaffold_11	2372153	T	Y	228	228	50	215	ENSTRUG00000015720; Exon
scaffold_11	2373277	G	R	25	25	50	14	ENSTRUG00000015720; Down_stream
scaffold_11	2375202	C	Y	25	25	50	31	ENSTRUG00000015764; Intron
scaffold_11	2376274	T	Y	97	97	50	89	ENSTRUG00000015764; Exon
scaffold_11	2376582	C	T	42	42	50	5	ENSTRUG00000015764; Intron
scaffold_11	2376583	A	G	42	42	50	5	ENSTRUG00000015764; Intron
scaffold_11	2380074	A	G	36	36	50	3	ENSTRUG00000015789; Intron
scaffold_11	2384974	G	R	61	61	50	112	Inter
scaffold_11	2385031	C	Y	25	25	50	128	Inter
scaffold_11	2385217	C	Y	205	205	50	69	ENSTRUG00000015816; Up_stream
scaffold_11	2386069	C	M	64	64	50	72	ENSTRUG00000015816; Up_stream
scaffold_11	2396564	A	W	61	61	50	16	ENSTRUG00000015821; Up_stream
scaffold_11	2396661	A	R	73	73	50	10	ENSTRUG00000015821; Exon
scaffold_11	2407289	T	C	39	39	50	4	Inter
scaffold_110	31627	A	R	121	178	50	16	Inter
scaffold_110	31938	G	C	45	45	50	6	Inter
scaffold_110	32641	T	C	102	102	50	25	Inter
scaffold_110	32687	A	R	37	37	50	13	Inter
scaffold_110	32731	A	W	107	107	50	25	Inter
scaffold_110	32732	T	Y	62	62	50	32	Inter
scaffold_110	32938	T	W	228	228	50	518	Inter
scaffold_110	33242	G	R	105	177	50	21	Inter
scaffold_110	33900	A	M	26	30	50	4	Inter
scaffold_110	51264	G	A	36	36	50	3	ENSTRUG00000002780; Exon
scaffold_110	57071	T	W	20	20	50	8	ENSTRUG00000002780; Exon
scaffold_110	57072	C	S	22	22	50	8	ENSTRUG00000002780; Exon
scaffold_110	57465	A	G	48	48	50	7	ENSTRUG00000002780; Down_stream
scaffold_110	58131	A	W	42	96	50	13	ENSTRUG00000002780; Down_stream
scaffold_110	58219	C	Y	48	93	50	9	ENSTRUG00000002780; Down_stream
scaffold_110	58223	A	R	49	49	50	9	ENSTRUG00000002780; Down_stream
scaffold_110	58590	G	S	22	22	50	5	Inter
scaffold_110	58613	G	R	51	51	50	7	Inter
scaffold_110	61811	G	R	60	105	50	9	ENSTRUG00000003183; Down_stream
scaffold_110	61938	A	G	46	81	50	19	ENSTRUG00000003183; Down_stream
scaffold_110	64726	C	M	65	107	50	9	Inter
scaffold_110	66489	A	G	39	39	50	4	ENSTRUG00000003274; Up_stream
scaffold_110	66540	T	C	36	36	50	3	ENSTRUG00000003274; Up_stream
scaffold_110	76954	G	A	24	57	50	11	ENSTRUG00000003274; Exon
scaffold_110	76984	T	Y	24	24	50	7	ENSTRUG00000003274; Exon
scaffold_110	80418	G	T	39	39	50	4	ENSTRUG00000003274; Down_stream
scaffold_110	82425	A	W	85	85	50	18	Inter
scaffold_110	82427	A	W	47	110	50	16	Inter
scaffold_110	82496	G	R	55	55	50	10	Inter
scaffold_110	82564	G	K	56	56	50	9	Inter
scaffold_110	82926	G	R	146	146	50	15	Inter
scaffold_110	83044	T	A	36	36	50	3	Inter
scaffold_110	93905	A	M	56	56	50	7	ENSTRUG00000003915; Exon
scaffold_110	94862	A	R	56	77	50	7	ENSTRUG00000003915; Exon
scaffold_110	95533	C	Y	63	63	50	15	ENSTRUG00000003915; Exon
scaffold_110	101827	T	Y	24	24	50	6	ENSTRUG00000004031; Exon
scaffold_110	104088	G	R	113	176	50	18	ENSTRUG00000004031; Exon
scaffold_110	104554	A	T	45	45	50	6	ENSTRUG00000004031; Intron
scaffold_110	104600	A	M	228	228	50	134	ENSTRUG00000004031; Intron
scaffold_110	105057	C	S	57	57	50	43	ENSTRUG00000004031; Down_stream
scaffold_110	105356	A	M	59	59	50	38	ENSTRUG00000004031; Down_stream
scaffold_110	105533	A	R	185	187	50	22	ENSTRUG00000004031; Down_stream
scaffold_110	105537	C	Y	125	125	50	22	ENSTRUG00000004031; Down_stream
scaffold_110	106389	T	C	63	63	50	12	Inter
scaffold_110	106442	C	S	133	147	50	15	Inter
scaffold_110	106456	T	Y	44	44	50	14	Inter
scaffold_110	107474	C	Y	33	33	50	5	Inter
scaffold_110	110477	C	Y	33	35	50	4	ENSTRUG00000004589; Exon
scaffold_110	372466	T	C	39	39	50	4	Inter
scaffold_110	372467	G	R	27	27	50	4	Inter
scaffold_110	414970	G	R	82	142	50	16	ENSTRUG00000005095; Exon
scaffold_110	419884	T	C	111	111	50	28	ENSTRUG00000005095; Exon
scaffold_110	420031	G	R	27	27	50	42	ENSTRUG00000005095; Exon
scaffold_110	420151	C	Y	51	51	50	54	ENSTRUG00000005095; Exon
scaffold_110	601002	T	A	81	81	50	18	ENSTRUG00000005902; Up_stream
scaffold_110	601004	C	T	81	81	50	18	ENSTRUG00000005902; Up_stream
scaffold_110	601214	T	A	123	123	50	64	ENSTRUG00000005902; Up_stream
scaffold_110	605848	G	T	42	42	50	5	ENSTRUG00000005902; Down_stream	ENSTRUG00000006144; Up_stream
scaffold_110	605867	G	A	36	36	50	3	ENSTRUG00000005902; Down_stream	ENSTRUG00000006144; Up_stream
scaffold_110	606781	A	R	228	228	50	54	ENSTRUG00000006144; Exon
scaffold_110	607621	G	R	100	172	50	21	ENSTRUG00000006144; Exon
scaffold_110	608333	A	W	58	58	50	17	ENSTRUG00000006144; Exon
scaffold_110	609023	G	S	136	136	50	14	ENSTRUG00000006144; Exon
scaffold_110	609180	T	Y	99	150	50	14	ENSTRUG00000006144; Exon
scaffold_110	609408	A	G	39	51	50	9	ENSTRUG00000006144; Exon
scaffold_110	610081	G	C	66	66	50	13	ENSTRUG00000006144; Exon
scaffold_110	610084	C	Y	69	69	50	12	ENSTRUG00000006144; Exon
scaffold_110	610093	A	R	83	146	50	17	ENSTRUG00000006144; Exon
scaffold_110	610519	G	R	21	63	50	7	ENSTRUG00000006144; Exon
scaffold_110	610897	T	C	39	39	50	4	ENSTRUG00000006144; Exon
scaffold_110	610912	C	T	39	39	50	4	ENSTRUG00000006144; Exon
scaffold_110	611285	A	R	33	72	50	6	ENSTRUG00000006144; Exon
scaffold_110	611449	A	R	51	52	50	6	ENSTRUG00000006144; Exon
scaffold_110	612560	G	A	36	36	50	3	ENSTRUG00000006144; Intron
scaffold_110	616593	G	T	36	36	50	3	ENSTRUG00000006144; Down_stream
scaffold_110	616722	A	W	129	129	50	60	Inter
scaffold_110	616764	T	Y	192	192	50	73	Inter
scaffold_110	616852	C	Y	228	228	50	65	Inter
scaffold_110	617085	C	Y	77	77	50	16	Inter
scaffold_110	617564	G	R	223	228	50	35	Inter
scaffold_110	625997	T	C	54	54	50	9	ENSTRUG00000008571; Intron
scaffold_110	626841	A	W	62	62	50	16	ENSTRUG00000008571; Intron
scaffold_110	626935	A	M	164	164	50	22	ENSTRUG00000008571; Intron
scaffold_110	627148	G	R	124	124	50	26	ENSTRUG00000008571; Exon
scaffold_110	627359	C	T	45	45	50	6	ENSTRUG00000008571; Intron
scaffold_110	627551	C	Y	42	42	50	12	ENSTRUG00000008571; Exon
scaffold_110	627575	C	M	59	59	50	10	ENSTRUG00000008571; Intron
scaffold_110	628099	T	K	83	113	50	9	ENSTRUG00000008571; Intron
scaffold_110	628155	A	W	73	118	50	10	ENSTRUG00000008571; Intron
scaffold_110	628615	G	R	47	47	50	43	ENSTRUG00000008571; Exon
scaffold_110	628658	C	Y	228	228	50	42	ENSTRUG00000008571; Down_stream
scaffold_110	628746	G	K	159	159	50	33	ENSTRUG00000008571; Down_stream
scaffold_110	628857	A	R	90	90	50	11	ENSTRUG00000008571; Down_stream
scaffold_110	628878	T	Y	119	119	50	17	ENSTRUG00000008571; Down_stream
scaffold_110	628928	C	Y	41	41	50	33	ENSTRUG00000008571; Down_stream
scaffold_110	628993	G	R	134	134	50	43	ENSTRUG00000008571; Down_stream
scaffold_110	629020	C	M	228	228	50	65	ENSTRUG00000008571; Down_stream
scaffold_110	629214	T	K	58	91	50	7	ENSTRUG00000008571; Down_stream
scaffold_110	629216	G	S	58	80	50	7	ENSTRUG00000008571; Down_stream
scaffold_110	629240	T	Y	57	57	50	7	ENSTRUG00000008571; Down_stream
scaffold_110	629380	A	R	26	26	50	6	ENSTRUG00000008571; Down_stream
scaffold_110	630174	C	Y	25	25	50	8	Inter
scaffold_110	630811	C	M	22	22	50	17	Inter
scaffold_110	630900	G	S	58	146	50	43	Inter
scaffold_110	631134	C	T	71	255	50	590	ENSTRUG00000008724; Up_stream
scaffold_110	631951	T	W	154	154	50	37	ENSTRUG00000008724; Up_stream
scaffold_110	632031	C	Y	62	62	50	42	ENSTRUG00000008724; Exon
scaffold_110	632899	T	Y	207	207	50	25	ENSTRUG00000008724; Exon
scaffold_110	633284	T	Y	228	228	50	76	ENSTRUG00000008724; Exon
scaffold_110	633805	C	Y	220	228	50	43	ENSTRUG00000008724; Exon
scaffold_110	634050	A	W	192	192	50	26	ENSTRUG00000008724; Exon
scaffold_110	637428	T	W	24	24	50	4	ENSTRUG00000008724; Exon
scaffold_110	640706	C	Y	228	228	50	40	ENSTRUG00000008724; Exon
scaffold_110	641105	G	R	71	71	50	24	ENSTRUG00000008724; Exon
scaffold_110	645913	G	R	44	48	50	6	ENSTRUG00000008724; Exon
scaffold_110	646023	C	S	67	115	50	11	ENSTRUG00000008724; Exon
scaffold_110	646526	C	S	156	156	50	18	ENSTRUG00000008724; Down_stream
scaffold_110	652005	C	Y	21	21	50	6	Inter
scaffold_110	652014	T	C	48	48	50	7	Inter
scaffold_110	652261	A	W	35	35	50	13	Inter
scaffold_110	652389	A	W	39	39	50	169	Inter
scaffold_110	652393	T	W	70	70	50	165	Inter
scaffold_110	652874	T	Y	186	228	50	35	Inter
scaffold_110	653223	G	R	101	101	50	20	ENSTRUG00000009423; Up_stream
scaffold_110	653726	T	Y	24	24	50	14	ENSTRUG00000009423; Up_stream
scaffold_110	654530	G	R	174	174	50	34	ENSTRUG00000009423; Exon
scaffold_110	655629	T	K	72	72	50	45	ENSTRUG00000009423; Exon
scaffold_110	664943	T	W	35	35	50	16	ENSTRUG00000009423; Down_stream	ENSTRUG00000009561; Up_stream
scaffold_110	664945	T	W	95	130	50	16	ENSTRUG00000009423; Down_stream	ENSTRUG00000009561; Up_stream
scaffold_110	665027	T	Y	228	228	50	121	ENSTRUG00000009423; Down_stream	ENSTRUG00000009561; Exon
scaffold_110	665513	C	Y	122	194	50	22	ENSTRUG00000009423; Down_stream	ENSTRUG00000009561; Exon
scaffold_110	666680	C	M	72	153	50	26	ENSTRUG00000009561; Exon
scaffold_110	667084	G	R	33	33	50	35	ENSTRUG00000009561; Exon
scaffold_110	667144	A	R	179	179	50	27	ENSTRUG00000009561; Exon
scaffold_110	667237	C	Y	228	228	50	47	ENSTRUG00000009561; Exon
scaffold_110	667358	A	R	103	103	50	30	ENSTRUG00000009561; Exon
scaffold_110	667407	G	S	222	228	50	28	ENSTRUG00000009561; Exon
scaffold_110	670300	A	R	41	65	50	7	ENSTRUG00000009812; Exon
scaffold_110	670662	C	T	42	42	50	5	ENSTRUG00000009812; Exon
scaffold_110	670903	T	Y	21	57	50	5	ENSTRUG00000009812; Exon
scaffold_110	681091	A	R	37	37	50	8	ENSTRUG00000009974; Intron
scaffold_110	681476	G	S	163	228	50	23	ENSTRUG00000009974; Intron
scaffold_110	681527	A	M	168	201	50	20	ENSTRUG00000009974; Intron
scaffold_110	681910	C	M	43	43	50	7	ENSTRUG00000009974; Intron
scaffold_110	684017	C	S	84	113	50	9	ENSTRUG00000009974; Exon
scaffold_110	684055	T	W	91	139	50	13	ENSTRUG00000009974; Exon
scaffold_110	684220	T	W	118	176	50	16	ENSTRUG00000009974; Exon
scaffold_110	685303	G	R	20	68	50	9	ENSTRUG00000009974; Exon
scaffold_110	685762	A	G	36	36	50	3	ENSTRUG00000009974; Exon
scaffold_110	685783	C	Y	26	26	50	6	ENSTRUG00000009974; Exon
scaffold_110	685801	A	G	45	45	50	6	ENSTRUG00000009974; Exon
scaffold_110	686086	T	Y	28	65	50	6	ENSTRUG00000009974; Exon
scaffold_110	689621	C	T	45	45	50	6	ENSTRUG00000009974; Exon
scaffold_110	689726	T	C	21	57	50	11	ENSTRUG00000009974; Exon
scaffold_110	690607	G	R	42	87	50	9	ENSTRUG00000009974; Exon
scaffold_110	691096	G	S	38	38	50	5	ENSTRUG00000009974; Exon
scaffold_110	696639	A	C	36	36	50	3	ENSTRUG00000010321; Exon
scaffold_110	707275	A	G	143	255	50	132	ENSTRUG00000010406; Up_stream
scaffold_110	707664	A	R	228	228	50	50	ENSTRUG00000010406; Exon
scaffold_110	708969	T	Y	228	228	50	32	ENSTRUG00000010406; Exon
scaffold_110	708998	C	M	225	225	50	33	ENSTRUG00000010406; Exon
scaffold_110	709311	T	C	71	105	50	27	ENSTRUG00000010406; Exon
scaffold_110	842124	T	Y	91	91	50	27	ENSTRUG00000010618; Up_stream
scaffold_110	842127	C	Y	168	168	50	26	ENSTRUG00000010618; Up_stream
scaffold_110	842155	C	Y	89	89	50	14	ENSTRUG00000010618; Up_stream
scaffold_110	842358	T	W	206	206	50	223	ENSTRUG00000010618; Up_stream
scaffold_110	843231	C	Y	208	208	50	64	ENSTRUG00000010618; Exon
scaffold_110	843687	G	R	98	98	50	49	ENSTRUG00000010618; Exon
scaffold_110	843724	G	R	58	58	50	37	ENSTRUG00000010618; Exon
scaffold_110	843756	G	R	74	74	50	47	ENSTRUG00000010618; Exon
scaffold_110	844237	G	R	149	149	50	60	ENSTRUG00000010618; Exon
scaffold_110	844515	G	R	47	47	50	47	ENSTRUG00000010618; Exon
scaffold_110	845922	C	S	27	27	50	5	ENSTRUG00000010618; Exon
scaffold_110	849685	T	W	228	228	50	123	Inter
scaffold_110	849812	T	Y	95	228	50	54	Inter
scaffold_110	850367	T	C	162	162	50	45	Inter
scaffold_110	850847	T	Y	224	224	50	62	Inter
scaffold_110	850907	T	Y	96	96	50	59	Inter
scaffold_110	851649	A	W	28	36	50	4	Inter
scaffold_110	852723	T	Y	30	30	50	4	Inter
scaffold_110	852952	G	R	33	35	50	4	Inter
scaffold_110	856506	C	Y	228	228	50	89	ENSTRUG00000010894; Exon
scaffold_110	857000	C	Y	131	185	50	17	ENSTRUG00000010894; Exon
scaffold_110	857567	A	R	94	94	50	37	ENSTRUG00000010894; Exon
scaffold_110	858039	C	S	114	161	50	14	ENSTRUG00000010894; Exon
scaffold_110	858063	T	Y	58	58	50	16	ENSTRUG00000010894; Exon
scaffold_110	858260	T	Y	170	170	50	39	ENSTRUG00000010894; Exon
scaffold_110	865014	C	S	43	43	50	24	ENSTRUG00000010894; Exon
scaffold_110	879673	T	Y	65	65	50	50	Inter
scaffold_110	879733	A	R	221	221	50	64	Inter
scaffold_110	879736	C	Y	228	228	50	63	Inter
scaffold_110	904774	T	C	255	255	50	86	ENSTRUG00000010970; Exon
scaffold_110	905507	C	M	228	228	50	55	ENSTRUG00000010970; Exon
scaffold_110	907013	G	S	145	145	50	29	ENSTRUG00000010970; Down_stream	ENSTRUG00000011120; Up_stream
scaffold_110	907037	C	Y	152	152	50	45	ENSTRUG00000010970; Down_stream	ENSTRUG00000011120; Up_stream
scaffold_110	907038	C	Y	164	164	50	45	ENSTRUG00000010970; Down_stream	ENSTRUG00000011120; Up_stream
scaffold_110	907150	A	W	70	70	50	26	ENSTRUG00000010970; Down_stream	ENSTRUG00000011120; Up_stream
scaffold_110	907151	G	S	80	168	50	26	ENSTRUG00000010970; Down_stream	ENSTRUG00000011120; Up_stream
scaffold_110	908355	A	R	79	145	50	18	ENSTRUG00000011120; Down_stream
scaffold_110	908455	T	Y	45	45	50	35	ENSTRUG00000011120; Down_stream
scaffold_110	908462	G	S	74	74	50	40	ENSTRUG00000011120; Down_stream
scaffold_110	911995	G	R	49	49	50	17	ENSTRUG00000011133; Intron
scaffold_110	912364	T	Y	54	54	50	59	ENSTRUG00000011133; Exon
scaffold_110	912557	G	S	58	124	50	17	ENSTRUG00000011133; Intron
scaffold_110	912734	T	Y	142	187	50	23	ENSTRUG00000011133; Intron
scaffold_110	912952	T	K	28	70	50	7	ENSTRUG00000011133; Intron
scaffold_110	913830	A	R	43	215	50	57	ENSTRUG00000011133; Exon
scaffold_110	914152	A	W	32	32	50	5	ENSTRUG00000011133; Intron
scaffold_110	914511	G	K	31	31	50	6	ENSTRUG00000011133; Intron
scaffold_110	916297	G	R	151	151	50	37	ENSTRUG00000011133; Exon
scaffold_110	917748	G	R	77	77	50	67	ENSTRUG00000011133; Down_stream
scaffold_110	917785	C	S	228	228	50	113	ENSTRUG00000011133; Down_stream
scaffold_110	918596	A	R	39	43	50	6	Inter
scaffold_110	925998	C	Y	32	32	50	4	ENSTRUG00000011355; Exon
scaffold_110	927500	C	T	23	57	50	11	ENSTRUG00000011355; Intron
scaffold_110	927869	G	R	69	69	50	26	ENSTRUG00000011355; Intron	ENSTRUG00000011479; Up_stream
scaffold_110	928120	A	G	36	36	50	3	ENSTRUG00000011355; Intron	ENSTRUG00000011479; Up_stream
scaffold_110	928121	T	C	36	36	50	3	ENSTRUG00000011355; Intron	ENSTRUG00000011479; Up_stream
scaffold_110	928246	C	T	75	75	50	16	ENSTRUG00000011355; Intron	ENSTRUG00000011479; Up_stream
scaffold_110	928663	G	K	24	24	50	25	ENSTRUG00000011355; Intron	ENSTRUG00000011479; Up_stream
scaffold_110	928664	C	Y	69	69	50	33	ENSTRUG00000011355; Intron	ENSTRUG00000011479; Up_stream
scaffold_110	928811	C	S	200	200	50	203	ENSTRUG00000011355; Intron	ENSTRUG00000011479; Up_stream
scaffold_110	929610	C	A	75	75	50	16	ENSTRUG00000011355; Down_stream	ENSTRUG00000011479; Intron
scaffold_110	929629	C	S	78	103	50	10	ENSTRUG00000011355; Down_stream	ENSTRUG00000011479; Intron
scaffold_110	929684	C	S	73	73	50	10	ENSTRUG00000011355; Down_stream	ENSTRUG00000011479; Intron
scaffold_110	929756	T	Y	23	23	50	7	ENSTRUG00000011355; Down_stream	ENSTRUG00000011479; Intron
scaffold_110	933330	C	M	228	228	50	144	ENSTRUG00000011479; Exon
scaffold_110	933345	G	R	99	99	50	145	ENSTRUG00000011479; Exon
scaffold_110	935105	C	Y	94	94	50	30	ENSTRUG00000011479; Exon
scaffold_110	945587	A	W	162	178	50	27	Inter
scaffold_11034	378	T	A	36	36	50	3	ENSTRUG00000017960; Up_stream
scaffold_11077	1886	C	Y	77	131	50	13	Inter
scaffold_11077	1940	A	M	62	62	50	9	Inter
scaffold_11077	2060	C	M	110	154	50	16	Inter
scaffold_11077	2311	T	A	72	72	50	15	Inter
scaffold_11077	2398	T	K	191	191	50	37	Inter
scaffold_11095	2093	A	W	41	92	50	12	Inter
scaffold_111	205	T	C	108	108	50	27	Inter
scaffold_111	706	G	A	27	63	50	13	Inter
scaffold_111	748	T	C	60	60	50	11	Inter
scaffold_111	98587	T	Y	124	147	50	61	ENSTRUG00000003908; Exon
scaffold_111	99389	G	R	33	33	50	143	ENSTRUG00000003908; Exon
scaffold_111	99431	G	R	228	228	50	109	ENSTRUG00000003908; Exon
scaffold_111	101272	C	Y	204	204	50	201	ENSTRUG00000003908; Exon
scaffold_111	102012	T	G	36	36	50	3	ENSTRUG00000003908; Intron
scaffold_111	102223	C	Y	228	228	50	235	ENSTRUG00000003908; Exon
scaffold_111	102955	C	M	61	61	50	9	ENSTRUG00000003908; Down_stream
scaffold_111	105990	C	G	36	36	50	3	Inter
scaffold_111	108832	C	G	36	36	50	3	Inter
scaffold_111	108901	T	C	36	36	50	3	Inter
scaffold_111	109288	A	W	28	28	50	6	Inter
scaffold_111	114114	C	Y	228	228	50	84	Inter
scaffold_111	114116	C	Y	143	143	50	79	Inter
scaffold_111	114119	C	T	253	253	50	75	Inter
scaffold_111	114164	A	G	199	235	50	70	Inter
scaffold_111	114195	T	W	228	228	50	121	Inter
scaffold_111	114317	A	R	228	228	50	303	Inter
scaffold_111	114318	A	R	228	228	50	313	Inter
scaffold_111	114620	G	R	144	144	50	1203	Inter
scaffold_111	114670	T	K	22	22	50	160	Inter
scaffold_111	114829	T	Y	24	24	50	24	Inter
scaffold_111	129448	T	Y	183	228	50	39	ENSTRUG00000004343; Up_stream
scaffold_111	138254	C	Y	228	228	50	74	ENSTRUG00000004942; Exon
scaffold_111	138305	C	Y	228	228	50	135	ENSTRUG00000004942; Exon
scaffold_111	138508	C	Y	228	228	50	177	ENSTRUG00000004942; Exon
scaffold_111	138599	C	Y	228	228	50	248	ENSTRUG00000004942; Exon
scaffold_111	139140	T	W	124	139	50	41	ENSTRUG00000004942; Intron	ENSTRUG00000005207; Up_stream
scaffold_111	139141	A	R	60	60	50	13	ENSTRUG00000004942; Intron	ENSTRUG00000005207; Up_stream
scaffold_111	140913	G	A	255	255	50	111	ENSTRUG00000004942; Down_stream	ENSTRUG00000005207; Exon
scaffold_111	141504	G	R	95	95	50	217	ENSTRUG00000004942; Down_stream	ENSTRUG00000005207; Exon
scaffold_111	258628	A	T	38	72	50	16	Inter
scaffold_111	261311	G	R	34	53	50	5	ENSTRUG00000005506; Up_stream
scaffold_111	261611	A	R	24	31	50	4	ENSTRUG00000005506; Up_stream
scaffold_111	261612	T	Y	27	60	50	5	ENSTRUG00000005506; Up_stream
scaffold_111	352768	G	R	28	28	50	6	Inter
scaffold_111	353019	T	Y	32	59	50	5	Inter
scaffold_111	406526	A	R	35	35	50	4	ENSTRUG00000005548; Exon
scaffold_111	411272	G	R	100	122	50	12	ENSTRUG00000005922; Down_stream
scaffold_111	411611	A	R	55	55	50	8	ENSTRUG00000005922; Down_stream
scaffold_111	415865	G	S	48	48	50	10	ENSTRUG00000019410; Exon	ENSTRUG00000005932; Up_stream
scaffold_111	416147	T	C	36	36	50	3	ENSTRUG00000019410; Down_stream	ENSTRUG00000005932; Up_stream
scaffold_111	417519	G	R	165	228	50	97	ENSTRUG00000005932; Down_stream	ENSTRUG00000005957; Exon
scaffold_111	428293	C	Y	189	189	50	48	ENSTRUG00000006014; Exon
scaffold_111	429523	A	G	63	63	50	12	ENSTRUG00000006014; Exon
scaffold_111	429721	A	R	69	69	50	8	ENSTRUG00000006014; Intron
scaffold_111	429797	G	R	61	61	50	18	ENSTRUG00000006014; Exon
scaffold_111	433073	A	M	79	79	50	25	ENSTRUG00000006014; Down_stream	ENSTRUG00000006337; Exon
scaffold_111	433562	G	R	228	228	50	32	ENSTRUG00000006337; Exon
scaffold_111	434383	C	Y	105	105	50	13	ENSTRUG00000006337; Exon
scaffold_111	435783	A	G	36	36	50	3	ENSTRUG00000006337; Intron
scaffold_111	436396	G	R	171	171	50	59	ENSTRUG00000006337; Exon
scaffold_111	436698	T	K	45	45	50	62	ENSTRUG00000006337; Exon
scaffold_111	437004	T	Y	134	134	50	101	ENSTRUG00000006337; Intron
scaffold_111	446668	C	Y	21	21	50	4	ENSTRUG00000006551; Intron
scaffold_111	447273	C	Y	200	200	50	224	ENSTRUG00000006551; Exon
scaffold_111	447802	C	Y	228	228	50	202	ENSTRUG00000006551; Exon
scaffold_111	447911	T	Y	46	46	50	12	ENSTRUG00000006551; Down_stream
scaffold_111	451729	T	G	39	39	50	4	ENSTRUG00000006640; Exon
scaffold_111	508461	T	C	36	36	50	3	ENSTRUG00000006726; Intron
scaffold_111	508680	A	G	36	36	50	3	ENSTRUG00000006726; Intron
scaffold_111	515963	C	Y	164	164	50	31	ENSTRUG00000006726; Exon
scaffold_111	517438	T	Y	205	222	50	22	ENSTRUG00000006726; Down_stream
scaffold_111	517667	C	M	101	161	50	17	ENSTRUG00000006726; Down_stream
scaffold_111	521733	A	W	26	26	50	6	ENSTRUG00000007145; Up_stream
scaffold_111	529097	A	G	36	36	50	3	ENSTRUG00000007145; Exon
scaffold_111	530326	A	R	21	21	50	7	ENSTRUG00000007145; Exon
scaffold_111	530618	T	Y	109	152	50	12	ENSTRUG00000007145; Exon
scaffold_111	531622	G	R	179	179	50	23	ENSTRUG00000007145; Down_stream
scaffold_111	531744	C	S	197	214	50	25	ENSTRUG00000007145; Down_stream
scaffold_111	531872	C	T	102	102	50	25	ENSTRUG00000007145; Down_stream
scaffold_111	531902	G	S	170	170	50	29	ENSTRUG00000007145; Down_stream
scaffold_111	532199	T	W	228	228	50	270	Inter
scaffold_111	532349	A	R	36	36	50	94	Inter
scaffold_111	532569	C	Y	80	228	50	144	Inter
scaffold_111	532880	A	T	44	135	50	39	Inter
scaffold_111	533187	C	Y	106	106	50	23	Inter
scaffold_111	533682	C	M	51	51	50	8	Inter
scaffold_111	540969	G	S	228	228	50	33	ENSTRUG00000007283; Exon
scaffold_111	541489	T	Y	228	228	50	54	ENSTRUG00000007283; Exon
scaffold_111	541732	T	Y	153	153	50	32	ENSTRUG00000007283; Exon
scaffold_111	545564	C	Y	53	116	50	16	ENSTRUG00000007283; Exon
scaffold_111	545609	G	A	75	75	50	16	ENSTRUG00000007283; Exon
scaffold_111	546835	G	R	47	134	50	25	ENSTRUG00000007283; Exon
scaffold_111	551221	G	R	228	228	50	40	ENSTRUG00000007283; Exon
scaffold_111	562519	C	M	29	29	50	47	ENSTRUG00000007283; Exon
scaffold_111	577490	T	Y	101	101	50	14	ENSTRUG00000007283; Down_stream
scaffold_111	577829	A	R	223	228	50	34	ENSTRUG00000007283; Down_stream
scaffold_111	577838	T	W	143	143	50	33	ENSTRUG00000007283; Down_stream
scaffold_111	578005	C	S	46	46	50	53	ENSTRUG00000007283; Down_stream
scaffold_111	585088	G	K	38	38	50	6	Inter
scaffold_111	585517	A	R	199	228	50	43	ENSTRUG00000007759; Up_stream
scaffold_111	585601	A	R	34	34	50	36	ENSTRUG00000007759; Up_stream
scaffold_111	585662	G	R	65	182	50	37	ENSTRUG00000007759; Up_stream
scaffold_111	586320	T	Y	72	72	50	151	ENSTRUG00000007759; Up_stream
scaffold_111	586540	T	C	36	36	50	3	ENSTRUG00000007759; Intron
scaffold_111	587848	A	W	44	219	50	57	ENSTRUG00000007759; Exon
scaffold_111	588697	G	R	120	120	50	84	ENSTRUG00000007759; Exon
scaffold_111	592621	A	R	218	218	50	60	ENSTRUG00000007759; Exon
scaffold_111	592717	G	K	228	228	50	78	ENSTRUG00000007759; Exon
scaffold_111	592984	C	M	162	162	50	140	ENSTRUG00000007759; Down_stream
scaffold_111	613929	T	C	57	57	50	10	Inter
scaffold_111	614833	A	T	36	36	50	3	Inter
scaffold_111	616127	A	G	36	36	50	3	ENSTRUG00000008308; Up_stream
scaffold_111	616874	C	Y	44	44	50	6	ENSTRUG00000008308; Exon
scaffold_111	617336	C	A	36	36	50	3	ENSTRUG00000008308; Down_stream
scaffold_111	617638	G	S	105	105	50	12	ENSTRUG00000008308; Down_stream
scaffold_111	617941	T	C	78	78	50	17	ENSTRUG00000008308; Down_stream
scaffold_111	619349	A	R	81	81	50	8	ENSTRUG00000008313; Up_stream
scaffold_111	620117	T	Y	31	38	50	4	ENSTRUG00000008313; Up_stream
scaffold_111	707155	A	R	228	228	50	105	ENSTRUG00000008932; Down_stream
scaffold_111	708205	C	A	57	57	50	10	ENSTRUG00000009213; Up_stream
scaffold_111	708523	C	Y	158	158	50	46	ENSTRUG00000009213; Up_stream
scaffold_111	708546	G	R	65	65	50	54	ENSTRUG00000009213; Up_stream
scaffold_111	708666	G	K	104	104	50	32	ENSTRUG00000009213; Up_stream
scaffold_111	709386	A	G	184	184	50	52	ENSTRUG00000009213; Exon
scaffold_111	712494	G	R	60	60	50	26	ENSTRUG00000009213; Exon
scaffold_111	713354	A	R	84	84	50	21	ENSTRUG00000009213; Exon
scaffold_111	713507	G	R	127	127	50	25	ENSTRUG00000009213; Exon
scaffold_111	713939	G	R	71	71	50	15	ENSTRUG00000009213; Exon
scaffold_111	715048	A	R	134	204	50	22	ENSTRUG00000009213; Exon
scaffold_111	716193	G	R	48	48	50	19	ENSTRUG00000009213; Exon
scaffold_111	716533	A	R	140	203	50	20	ENSTRUG00000009213; Intron
scaffold_111	716662	A	R	128	128	50	93	ENSTRUG00000009213; Exon
scaffold_111	717258	A	R	77	77	50	74	ENSTRUG00000009213; Exon
scaffold_111	718111	A	T	36	36	50	3	ENSTRUG00000009213; Exon
scaffold_111	723585	T	W	56	113	50	14	ENSTRUG00000009213; Exon
scaffold_111	729827	G	S	228	228	50	103	Inter
scaffold_111	729899	C	A	39	39	50	4	Inter
scaffold_111	729900	C	A	36	36	50	3	Inter
scaffold_111	757543	G	K	34	34	50	17	Inter
scaffold_111	759044	A	R	27	27	50	26	ENSTRUG00000010550; Up_stream
scaffold_111	768627	C	A	36	36	50	3	ENSTRUG00000010550; Intron
scaffold_111	769941	T	W	126	126	50	14	ENSTRUG00000010550; Down_stream
scaffold_111	770230	C	Y	60	60	50	26	ENSTRUG00000010550; Down_stream
scaffold_111	770967	T	Y	163	163	50	19	Inter
scaffold_111	770994	G	S	78	78	50	19	Inter
scaffold_111	771064	T	Y	70	70	50	35	Inter
scaffold_111	771388	G	R	107	107	50	132	Inter
scaffold_111	772194	C	S	96	145	50	12	ENSTRUG00000010632; Up_stream
scaffold_111	773912	A	G	51	51	50	8	ENSTRUG00000010632; Exon
scaffold_111	775527	G	S	20	20	50	7	Inter
scaffold_111	845082	A	T	39	39	50	4	Inter
scaffold_111	845869	T	C	120	120	50	31	Inter
scaffold_111	846686	T	Y	58	58	50	7	ENSTRUG00000010988; Up_stream
scaffold_111	846690	A	R	61	91	50	7	ENSTRUG00000010988; Up_stream
scaffold_111	846880	A	R	178	228	50	32	ENSTRUG00000010988; Up_stream
scaffold_111	846920	A	M	61	61	50	46	ENSTRUG00000010988; Up_stream
scaffold_111	847028	G	R	40	40	50	12	ENSTRUG00000010988; Up_stream
scaffold_111	847592	T	K	94	94	50	16	ENSTRUG00000010988; Up_stream
scaffold_111	848400	C	Y	39	39	50	34	ENSTRUG00000010988; Exon
scaffold_111	848565	C	Y	216	228	50	37	ENSTRUG00000010988; Exon
scaffold_111	853530	C	T	36	36	50	3	ENSTRUG00000010988; Intron
scaffold_111	854622	G	K	22	33	50	8	ENSTRUG00000010988; Down_stream
scaffold_111	855245	T	A	51	51	50	8	ENSTRUG00000011037; Up_stream
scaffold_111	859024	A	W	42	42	50	8	ENSTRUG00000011037; Exon
scaffold_111	859491	A	G	63	63	50	12	ENSTRUG00000011037; Exon
scaffold_111	861816	C	A	51	51	50	8	Inter
scaffold_111	862684	G	R	148	148	50	17	Inter
scaffold_111	864954	T	C	51	51	50	8	Inter
scaffold_111	865200	C	Y	54	54	50	9	Inter
scaffold_111	866542	A	G	229	229	50	67	Inter
scaffold_111	867060	A	W	26	26	50	7	Inter
scaffold_111	867482	T	Y	55	97	50	8	Inter
scaffold_111	867733	A	R	23	65	50	7	Inter
scaffold_111	867927	A	R	41	83	50	8	Inter
scaffold_111	869001	T	K	45	45	50	14	Inter
scaffold_111	879708	C	Y	80	126	50	10	Inter
scaffold_111	879804	G	C	60	60	50	11	Inter
scaffold_111	879805	A	C	60	60	50	11	Inter
scaffold_111	879873	T	Y	49	49	50	9	Inter
scaffold_111	882797	A	R	36	36	50	4	Inter
scaffold_111	885112	G	R	31	31	50	6	ENSTRUG00000011334; Down_stream	ENSTRUG00000011386; Up_stream
scaffold_111	885853	T	K	31	57	50	5	ENSTRUG00000011334; Down_stream	ENSTRUG00000011386; Intron
scaffold_111	885936	C	M	49	122	50	19	ENSTRUG00000011334; Down_stream	ENSTRUG00000011386; Exon
scaffold_111	886481	C	Y	161	161	50	17	ENSTRUG00000011386; Exon
scaffold_111	886906	A	M	115	181	50	19	ENSTRUG00000011386; Exon
scaffold_111	887332	G	K	35	35	50	14	ENSTRUG00000011386; Exon
scaffold_111	888943	A	W	63	63	50	20	ENSTRUG00000011386; Down_stream
scaffold_111	888949	G	A	99	99	50	24	ENSTRUG00000011386; Down_stream
scaffold_111	889066	C	M	49	49	50	22	ENSTRUG00000011386; Down_stream
scaffold_111	889177	T	K	143	143	50	19	ENSTRUG00000011386; Down_stream
scaffold_111	889452	A	R	84	101	50	12	ENSTRUG00000011386; Down_stream
scaffold_111	889775	G	R	81	81	50	30	ENSTRUG00000011386; Down_stream
scaffold_111	890756	G	S	167	178	50	18	Inter
scaffold_111	891063	G	R	196	224	50	27	Inter
scaffold_111	891271	T	W	62	62	50	13	Inter
scaffold_111	891272	T	W	26	26	50	11	Inter
scaffold_111	891725	C	Y	50	50	50	14	Inter
scaffold_111	891726	C	M	29	29	50	13	Inter
scaffold_111	891878	G	R	228	228	50	38	Inter
scaffold_111	891958	C	M	90	90	50	68	Inter
scaffold_111	904829	T	C	25	153	50	46	Inter
scaffold_111	905365	G	R	83	83	50	10	Inter
scaffold_111	906460	G	R	26	59	50	5	Inter
scaffold_111	907210	G	C	36	36	50	3	Inter
scaffold_111	932341	A	R	59	59	50	7	Inter
scaffold_111	932779	A	G	66	66	50	13	Inter
scaffold_111	934745	G	T	80	111	50	29	Inter
scaffold_111	934922	G	A	48	48	50	7	Inter
scaffold_111	934923	A	G	48	48	50	7	Inter
scaffold_111	935218	A	R	51	61	50	7	ENSTRUG00000011624; Up_stream
scaffold_111	936086	C	S	107	107	50	14	ENSTRUG00000011624; Exon
scaffold_111	936149	T	Y	21	21	50	8	ENSTRUG00000011624; Exon
scaffold_1111	30467	T	A	36	36	50	3	Inter
scaffold_11125	739	G	K	33	33	50	5	Inter
scaffold_11125	741	A	M	33	33	50	5	Inter
scaffold_11143	1790	T	W	24	24	50	6	Inter
scaffold_11143	2063	T	Y	228	228	50	66	Inter
scaffold_11143	2183	C	Y	127	228	50	37	Inter
scaffold_11143	2329	A	T	72	72	50	15	Inter
scaffold_11149	1019	C	Y	137	137	50	46	Inter
scaffold_11149	1390	T	K	189	189	50	45	Inter
scaffold_11149	1422	A	R	228	228	50	42	Inter
scaffold_11149	1457	A	R	216	228	50	78	Inter
scaffold_11149	1497	G	C	82	255	50	111	Inter
scaffold_11156	76	G	R	93	93	50	19	ENSTRUG00000001607; Exon
scaffold_11156	297	T	C	60	255	50	8283	ENSTRUG00000001607; Exon
scaffold_11156	549	T	Y	42	42	50	18749	ENSTRUG00000001607; Exon
scaffold_11156	550	C	Y	23	23	50	18921	ENSTRUG00000001607; Exon
scaffold_11156	618	A	R	103	103	50	36244	ENSTRUG00000001607; Exon
scaffold_11156	881	T	Y	163	163	50	19375	ENSTRUG00000001607; Down_stream
scaffold_11156	2048	A	R	29	29	50	4	Inter
scaffold_11156	2076	G	R	28	28	50	4	Inter
scaffold_11160	273	G	A	48	48	50	7	Inter
scaffold_11177	1996	T	Y	25	73	50	9	Inter
scaffold_11195	804	G	S	131	228	50	52	Inter
scaffold_11195	847	C	Y	147	147	50	48	Inter
scaffold_11195	1054	A	R	66	66	50	16	ENSTRUG00000001068; Up_stream
scaffold_11195	2052	C	G	20	48	50	8	ENSTRUG00000001068; Exon
scaffold_11195	2196	C	Y	96	96	50	15	ENSTRUG00000001068; Exon
scaffold_11195	2205	T	Y	74	74	50	12	ENSTRUG00000001068; Exon
scaffold_11195	2263	A	W	98	98	50	25	ENSTRUG00000001068; Exon
scaffold_112	1713	C	T	45	45	50	6	Inter
scaffold_112	32823	C	Y	29	29	50	4	ENSTRUG00000002968; Exon
scaffold_112	32847	G	R	34	36	50	4	ENSTRUG00000002968; Exon
scaffold_112	35672	G	R	86	86	50	20	ENSTRUG00000002978; Exon
scaffold_112	36857	C	G	39	39	50	4	Inter
scaffold_112	66013	C	Y	89	137	50	12	ENSTRUG00000004194; Exon
scaffold_112	66309	A	W	127	127	50	14	ENSTRUG00000004194; Down_stream
scaffold_112	66963	A	R	228	228	50	51	ENSTRUG00000004194; Down_stream
scaffold_112	67222	C	M	20	23	50	5	Inter
scaffold_112	70638	G	R	64	136	50	20	ENSTRUG00000004662; Down_stream
scaffold_112	70957	G	S	228	228	50	60	ENSTRUG00000004662; Down_stream
scaffold_112	80127	C	M	133	133	50	29	ENSTRUG00000004696; Down_stream	ENSTRUG00000005236; Up_stream
scaffold_112	83921	T	C	36	36	50	3	ENSTRUG00000005236; Down_stream	ENSTRUG00000005442; Intron
scaffold_112	118818	A	G	45	45	50	6	ENSTRUG00000006628; Down_stream	ENSTRUG00000006759; Exon
scaffold_112	121033	C	Y	27	37	50	4	ENSTRUG00000006759; Exon
scaffold_112	126906	A	C	42	42	50	5	ENSTRUG00000007451; Intron
scaffold_112	129594	T	Y	157	157	50	17	ENSTRUG00000007451; Exon
scaffold_112	133141	G	R	111	111	50	21	ENSTRUG00000007451; Down_stream
scaffold_112	133356	G	R	121	121	50	14	ENSTRUG00000007451; Down_stream	ENSTRUG00000008112; Up_stream
scaffold_112	133613	A	C	51	51	50	8	ENSTRUG00000007451; Down_stream	ENSTRUG00000008112; Up_stream
scaffold_112	133744	G	A	69	69	50	14	ENSTRUG00000007451; Down_stream	ENSTRUG00000008112; Up_stream
scaffold_112	133916	T	Y	33	163	50	40	ENSTRUG00000007451; Down_stream	ENSTRUG00000008112; Up_stream
scaffold_112	139208	C	T	102	102	50	25	ENSTRUG00000008160; Exon
scaffold_112	142287	T	C	68	255	50	132	ENSTRUG00000008300; Exon
scaffold_112	143525	C	Y	160	228	50	29	ENSTRUG00000008300; Exon
scaffold_112	144373	C	Y	228	228	50	57	ENSTRUG00000008300; Exon
scaffold_112	177184	T	C	81	81	50	18	ENSTRUG00000008539; Up_stream
scaffold_112	177203	A	G	66	66	50	13	ENSTRUG00000008539; Up_stream
scaffold_112	177492	C	Y	103	103	50	16	ENSTRUG00000008539; Up_stream
scaffold_112	177663	C	Y	45	90	50	9	ENSTRUG00000008539; Up_stream
scaffold_112	177882	C	Y	36	36	50	11	ENSTRUG00000008539; Up_stream
scaffold_112	180564	C	G	36	36	50	3	ENSTRUG00000008539; Intron
scaffold_112	181640	A	R	112	135	50	12	ENSTRUG00000008539; Exon
scaffold_112	184432	A	W	141	228	50	30	ENSTRUG00000008539; Exon
scaffold_112	188785	G	R	56	56	50	8	ENSTRUG00000009102; Exon
scaffold_112	190509	G	R	33	33	50	5	ENSTRUG00000009102; Exon
scaffold_112	192339	C	T	22	33	50	3	Inter
scaffold_112	198859	G	K	37	37	50	5	Inter
scaffold_112	198864	C	Y	30	30	50	7	Inter
scaffold_112	200491	G	R	228	228	50	129	ENSTRUG00000009305; Up_stream
scaffold_112	206554	G	S	121	121	50	13	ENSTRUG00000009305; Exon
scaffold_112	214150	G	R	28	28	50	6	Inter
scaffold_112	216320	A	G	48	48	50	7	ENSTRUG00000009623; Intron
scaffold_112	218230	T	Y	187	228	50	38	ENSTRUG00000009623; Exon
scaffold_112	221129	G	R	21	21	50	7	ENSTRUG00000009623; Down_stream
scaffold_112	221229	C	M	118	118	50	18	ENSTRUG00000009623; Down_stream
scaffold_112	221962	G	R	42	42	50	22	Inter
scaffold_112	222320	A	R	200	200	50	86	Inter
scaffold_112	223231	C	S	20	20	50	5	ENSTRUG00000009710; Up_stream
scaffold_112	223572	C	Y	22	22	50	9	ENSTRUG00000009710; Up_stream
scaffold_112	223772	C	G	22	87	50	22	ENSTRUG00000009710; Up_stream
scaffold_112	227174	A	G	36	36	50	3	ENSTRUG00000009802; Down_stream
scaffold_112	227422	G	R	105	105	50	26	ENSTRUG00000009802; Down_stream
scaffold_112	227424	G	R	63	63	50	19	ENSTRUG00000009802; Down_stream
scaffold_112	227556	A	T	20	51	50	9	ENSTRUG00000009802; Down_stream
scaffold_112	229082	T	Y	27	27	50	13	Inter
scaffold_112	229270	T	C	117	117	50	30	Inter
scaffold_112	229276	G	R	27	27	50	31	Inter
scaffold_112	229437	C	A	78	78	50	17	Inter
scaffold_112	230542	A	M	25	25	50	5	Inter
scaffold_112	237420	G	K	66	94	50	7	ENSTRUG00000009839; Exon
scaffold_112	240754	T	W	114	228	50	46	ENSTRUG00000009839; Exon
scaffold_112	240781	A	M	221	228	50	47	ENSTRUG00000009839; Exon
scaffold_112	241557	A	R	107	107	50	15	ENSTRUG00000009839; Exon
scaffold_112	241836	C	G	78	78	50	17	ENSTRUG00000009839; Exon
scaffold_112	241905	C	Y	108	108	50	12	ENSTRUG00000009839; Exon
scaffold_112	244788	A	R	22	67	50	8	Inter
scaffold_112	263402	G	S	119	119	50	24	Inter
scaffold_112	263426	A	R	144	204	50	18	Inter
scaffold_112	263507	G	R	149	149	50	19	Inter
scaffold_112	263729	T	Y	96	96	50	11	Inter
scaffold_112	263779	G	S	94	94	50	13	Inter
scaffold_112	264005	C	M	26	34	50	5	Inter
scaffold_112	264082	T	Y	105	114	50	11	Inter
scaffold_112	264095	C	S	39	39	50	9	Inter
scaffold_112	264376	G	R	23	23	50	8	Inter
scaffold_112	264396	T	K	132	182	50	16	Inter
scaffold_112	264559	G	C	21	78	50	19	Inter
scaffold_112	264709	T	Y	28	28	50	7	Inter
scaffold_112	264746	C	Y	69	69	50	12	Inter
scaffold_112	266060	T	G	39	39	50	4	Inter
scaffold_112	266669	C	Y	43	43	50	8	ENSTRUG00000010008; Up_stream
scaffold_112	312094	C	Y	47	99	50	11	ENSTRUG00000010099; Exon
scaffold_112	364907	G	R	75	75	50	22	ENSTRUG00000010558; Down_stream
scaffold_112	365081	C	Y	144	144	50	26	ENSTRUG00000010558; Down_stream
scaffold_112	365149	C	M	227	227	50	30	ENSTRUG00000010558; Down_stream
scaffold_112	365210	A	R	55	55	50	39	ENSTRUG00000010558; Down_stream
scaffold_112	365359	T	K	228	228	50	69	ENSTRUG00000010558; Down_stream
scaffold_112	369383	T	Y	170	170	50	26	ENSTRUG00000010563; Exon
scaffold_112	375750	C	T	36	36	50	3	ENSTRUG00000010563; Intron
scaffold_112	376174	A	R	51	51	50	12	ENSTRUG00000010563; Exon
scaffold_112	380664	T	W	37	37	50	14	ENSTRUG00000010563; Exon
scaffold_112	392764	G	C	39	39	50	4	ENSTRUG00000010563; Down_stream	ENSTRUG00000010835; Up_stream
scaffold_112	393266	C	M	21	21	50	8	ENSTRUG00000010563; Down_stream	ENSTRUG00000010835; Exon
scaffold_112	393812	G	R	119	176	50	16	ENSTRUG00000010835; Down_stream
scaffold_112	393948	T	Y	129	170	50	16	ENSTRUG00000010835; Down_stream
scaffold_112	393954	C	T	27	63	50	13	ENSTRUG00000010835; Down_stream
scaffold_112	396016	A	R	75	75	50	19	Inter
scaffold_112	396855	G	R	28	94	50	16	Inter
scaffold_112	408132	T	K	228	228	50	109	ENSTRUG00000010841; Up_stream
scaffold_112	408239	C	M	81	81	50	67	ENSTRUG00000010841; Exon
scaffold_112	408257	A	M	141	141	50	64	ENSTRUG00000010841; Exon
scaffold_112	408311	A	R	228	228	50	90	ENSTRUG00000010841; Intron
scaffold_112	408399	C	Y	228	228	50	105	ENSTRUG00000010841; Exon
scaffold_112	410891	G	R	41	41	50	52	ENSTRUG00000010841; Exon
scaffold_112	411293	G	R	214	214	50	84	ENSTRUG00000010841; Exon
scaffold_112	413615	A	G	39	39	50	4	ENSTRUG00000010841; Down_stream
scaffold_112	425724	T	Y	228	228	50	118	ENSTRUG00000010958; Exon
scaffold_112	425957	G	R	228	228	50	135	ENSTRUG00000010958; Down_stream
scaffold_112	428739	G	R	56	56	50	8	Inter
scaffold_112	431292	G	R	45	45	50	11	Inter
scaffold_112	431525	G	S	23	68	50	8	Inter
scaffold_112	431612	C	M	26	26	50	5	Inter
scaffold_112	431761	A	G	36	36	50	3	Inter
scaffold_112	432114	G	T	39	39	50	4	Inter
scaffold_112	627568	T	Y	22	22	50	6	Inter
scaffold_112	632587	C	Y	21	21	50	6	ENSTRUG00000011274; Exon
scaffold_112	640646	G	C	36	36	50	3	ENSTRUG00000011274; Exon
scaffold_112	721108	C	Y	155	155	50	17	Inter
scaffold_112	723042	T	C	102	102	50	25	Inter
scaffold_112	732799	C	Y	67	67	50	21	ENSTRUG00000011846; Exon
scaffold_112	739667	G	R	30	30	50	6	ENSTRUG00000011846; Down_stream
scaffold_112	739956	G	K	61	61	50	28	ENSTRUG00000011846; Down_stream
scaffold_112	748930	A	R	30	31	50	4	Inter
scaffold_112	749826	A	G	36	36	50	3	Inter
scaffold_112	749877	C	G	39	39	50	4	Inter
scaffold_112	765285	C	T	42	42	50	5	ENSTRUG00000011930; Down_stream	ENSTRUG00000019043; Up_stream	ENSTRUG00000019004; Up_stream	ENSTRUG00000012082; Up_stream
scaffold_112	765929	T	Y	228	228	50	38	ENSTRUG00000019043; Down_stream	ENSTRUG00000019004; Up_stream	ENSTRUG00000012082; Up_stream
scaffold_112	766147	G	R	147	147	50	66	ENSTRUG00000019043; Down_stream	ENSTRUG00000019004; Down_stream	ENSTRUG00000012082; Up_stream
scaffold_112	766342	A	G	178	178	50	50	ENSTRUG00000019043; Down_stream	ENSTRUG00000019004; Down_stream	ENSTRUG00000012082; Intron
scaffold_112	766594	T	C	66	66	50	13	ENSTRUG00000019043; Down_stream	ENSTRUG00000019004; Down_stream	ENSTRUG00000012082; Exon
scaffold_112	767479	C	Y	62	62	50	14	ENSTRUG00000012082; Exon
scaffold_112	768241	A	G	81	81	50	18	ENSTRUG00000012082; Exon
scaffold_112	768580	T	C	48	48	50	7	ENSTRUG00000012082; Exon
scaffold_112	769569	A	R	93	93	50	10	ENSTRUG00000012082; Exon
scaffold_112	769593	G	R	30	30	50	5	ENSTRUG00000012082; Exon
scaffold_112	770020	G	R	44	50	50	6	ENSTRUG00000012082; Exon
scaffold_112	777868	A	M	55	148	50	27	ENSTRUG00000012110; Exon
scaffold_112	779641	T	G	36	72	50	17	ENSTRUG00000012110; Exon
scaffold_112	779740	A	R	28	100	50	18	ENSTRUG00000012110; Exon
scaffold_112	785472	A	R	45	45	50	7	ENSTRUG00000012159; Exon
scaffold_112	787546	A	C	36	36	50	3	ENSTRUG00000012159; Intron
scaffold_112	789908	T	W	132	132	50	21	ENSTRUG00000012159; Down_stream
scaffold_112	789927	G	S	119	119	50	17	ENSTRUG00000012159; Down_stream
scaffold_112	790462	A	R	129	151	50	15	ENSTRUG00000012159; Down_stream	ENSTRUG00000012288; Up_stream
scaffold_112	790544	T	K	169	169	50	18	ENSTRUG00000012159; Down_stream	ENSTRUG00000012288; Up_stream
scaffold_112	790591	C	Y	141	207	50	20	ENSTRUG00000012159; Down_stream	ENSTRUG00000012288; Up_stream
scaffold_112	790624	C	M	194	194	50	24	ENSTRUG00000012159; Down_stream	ENSTRUG00000012288; Up_stream
scaffold_112	790666	A	R	79	79	50	19	ENSTRUG00000012159; Down_stream	ENSTRUG00000012288; Up_stream
scaffold_112	790704	C	Y	154	179	50	18	ENSTRUG00000012159; Down_stream	ENSTRUG00000012288; Up_stream
scaffold_112	790785	T	Y	23	23	50	28	ENSTRUG00000012159; Down_stream	ENSTRUG00000012288; Up_stream
scaffold_112	791057	T	Y	72	72	50	10	ENSTRUG00000012288; Up_stream
scaffold_112	791146	C	Y	44	44	50	11	ENSTRUG00000012288; Exon
scaffold_112	791318	G	S	182	182	50	61	ENSTRUG00000012288; Intron
scaffold_112	791403	C	Y	227	227	50	97	ENSTRUG00000012288; Intron
scaffold_112	791431	A	R	32	98	50	114	ENSTRUG00000012288; Intron
scaffold_112	850945	G	R	36	193	50	54	ENSTRUG00000012507; Exon
scaffold_112	853701	T	Y	70	70	50	47	ENSTRUG00000012507; Exon
scaffold_112	853822	C	S	228	228	50	70	ENSTRUG00000012507; Exon
scaffold_112	857588	C	Y	180	180	50	41	ENSTRUG00000012507; Exon
scaffold_112	858265	A	W	228	228	50	62	ENSTRUG00000012507; Exon
scaffold_112	858708	G	R	228	228	50	143	ENSTRUG00000012507; Intron
scaffold_112	858721	T	Y	213	213	50	138	ENSTRUG00000012507; Intron
scaffold_11215	1694	G	C	36	36	50	3	Inter
scaffold_11215	1766	C	T	48	48	50	7	Inter
scaffold_11224	2384	G	A	39	39	50	4	Inter
scaffold_11228	344	C	G	36	36	50	3	Inter
scaffold_11251	1725	G	S	20	20	50	6	Inter
scaffold_1126	32175	C	T	39	39	50	4	Inter
scaffold_1126	32176	C	G	42	42	50	5	Inter
scaffold_1126	32267	A	T	33	33	50	48	Inter
scaffold_1126	32305	A	R	59	59	50	71	Inter
scaffold_1126	32416	C	Y	117	117	50	60	Inter
scaffold_1126	32440	C	Y	228	228	50	61	Inter
scaffold_1126	32506	A	C	238	238	50	70	Inter
scaffold_1126	32521	C	Y	72	72	50	58	Inter
scaffold_1126	32533	C	Y	137	137	50	48	Inter
scaffold_1126	32846	A	R	48	80	50	7	Inter
scaffold_1126	33008	G	R	108	108	50	27	Inter
scaffold_1126	33009	T	Y	151	228	50	27	Inter
scaffold_1126	33300	A	M	105	105	50	46	Inter
scaffold_1126	34043	T	C	39	39	50	4	Inter
scaffold_11270	1381	A	T	39	39	50	4	Inter
scaffold_113	41973	T	K	43	43	50	9	Inter
scaffold_113	47653	A	T	36	36	50	3	ENSTRUG00000001462; Exon
scaffold_113	56997	C	S	111	181	50	20	ENSTRUG00000001462; Exon
scaffold_113	57901	G	K	39	93	50	14	ENSTRUG00000001462; Down_stream
scaffold_113	58133	G	A	48	48	50	7	ENSTRUG00000001462; Down_stream
scaffold_113	58171	A	R	45	45	50	11	ENSTRUG00000001462; Down_stream
scaffold_113	58247	A	R	87	87	50	9	ENSTRUG00000001462; Down_stream
scaffold_113	58252	A	R	56	56	50	10	ENSTRUG00000001462; Down_stream
scaffold_113	58271	A	R	107	107	50	18	ENSTRUG00000001462; Down_stream
scaffold_113	58428	C	Y	44	44	50	20	ENSTRUG00000001462; Down_stream
scaffold_113	58577	C	S	81	81	50	23	ENSTRUG00000001462; Down_stream
scaffold_113	58817	C	Y	75	90	50	8	ENSTRUG00000001462; Down_stream
scaffold_113	59023	C	M	63	63	50	21	Inter
scaffold_113	59025	G	K	59	59	50	21	Inter
scaffold_113	99418	A	W	20	20	50	21	Inter
scaffold_113	100804	C	T	105	105	50	26	Inter
scaffold_113	147624	G	R	46	46	50	13	ENSTRUG00000002366; Exon
scaffold_113	153865	G	A	108	108	50	27	ENSTRUG00000002366; Exon
scaffold_113	155767	A	R	99	99	50	18	ENSTRUG00000002366; Down_stream	ENSTRUG00000003132; Intron
scaffold_113	155817	A	R	29	119	50	26	ENSTRUG00000002366; Down_stream	ENSTRUG00000003132; Intron
scaffold_113	155828	C	Y	67	145	50	22	ENSTRUG00000002366; Down_stream	ENSTRUG00000003132; Intron
scaffold_113	155840	C	Y	58	58	50	24	ENSTRUG00000002366; Down_stream	ENSTRUG00000003132; Intron
scaffold_113	155971	C	Y	228	228	50	28	ENSTRUG00000002366; Down_stream	ENSTRUG00000003132; Intron
scaffold_113	155989	C	S	119	119	50	27	ENSTRUG00000002366; Down_stream	ENSTRUG00000003132; Intron
scaffold_113	476800	T	W	33	61	50	5	Inter
scaffold_113	476809	A	W	47	47	50	10	Inter
scaffold_113	478489	C	Y	28	28	50	6	ENSTRUG00000003815; Exon
scaffold_113	566830	T	C	39	39	50	4	ENSTRUG00000004945; Intron
scaffold_113	567147	G	S	21	21	50	65	ENSTRUG00000004945; Exon
scaffold_113	567778	T	C	60	60	50	11	ENSTRUG00000004945; Down_stream
scaffold_113	576869	G	A	36	45	50	7	ENSTRUG00000018951; Down_stream	ENSTRUG00000018894; Down_stream
scaffold_113	579569	A	G	36	36	50	3	ENSTRUG00000005166; Up_stream
scaffold_113	588534	T	C	45	45	50	6	ENSTRUG00000005248; Up_stream
scaffold_113	588886	A	T	36	36	50	3	ENSTRUG00000005248; Exon
scaffold_113	596997	T	Y	28	97	50	17	ENSTRUG00000005248; Exon
scaffold_113	604734	G	R	67	67	50	40	ENSTRUG00000005248; Down_stream
scaffold_113	639449	T	C	36	36	50	3	ENSTRUG00000005394; Down_stream
scaffold_113	640577	T	Y	112	112	50	13	Inter
scaffold_113	641209	T	Y	36	36	50	25	Inter
scaffold_113	641247	A	R	74	140	50	18	Inter
scaffold_113	641393	C	A	39	39	50	4	Inter
scaffold_113	641686	T	Y	56	56	50	12	ENSTRUG00000005673; Up_stream
scaffold_113	641810	T	K	21	21	50	4	ENSTRUG00000005673; Up_stream
scaffold_113	642224	G	R	50	56	50	6	ENSTRUG00000005673; Up_stream
scaffold_113	642619	G	R	39	39	50	7	ENSTRUG00000005673; Up_stream
scaffold_113	655614	G	K	53	53	50	7	Inter
scaffold_113	657050	G	R	112	112	50	14	ENSTRUG00000006007; Up_stream
scaffold_113	657869	C	M	27	63	50	5	ENSTRUG00000006007; Up_stream
scaffold_113	657870	C	A	48	48	50	7	ENSTRUG00000006007; Up_stream
scaffold_113	658355	T	Y	147	228	50	31	ENSTRUG00000006007; Exon
scaffold_113	681397	T	C	39	39	50	4	ENSTRUG00000006071; Down_stream	ENSTRUG00000006312; Up_stream
scaffold_113	681407	C	T	39	39	50	4	ENSTRUG00000006071; Down_stream	ENSTRUG00000006312; Up_stream
scaffold_113	684981	C	Y	91	154	50	18	Inter
scaffold_113	685016	T	W	114	204	50	28	Inter
scaffold_113	690663	A	W	45	99	50	12	Inter
scaffold_113	691222	C	T	36	36	50	3	Inter
scaffold_113	691325	A	G	39	39	50	4	Inter
scaffold_113	691333	A	G	39	39	50	4	Inter
scaffold_113	691384	G	A	78	78	50	17	Inter
scaffold_113	691494	G	A	78	78	50	17	Inter
scaffold_113	691519	T	C	45	45	50	6	Inter
scaffold_113	691523	G	A	23	57	50	11	Inter
scaffold_113	691797	C	T	114	114	50	29	Inter
scaffold_113	692937	G	A	42	42	50	5	Inter
scaffold_113	696509	C	Y	52	228	50	72	Inter
scaffold_113	702779	C	T	255	255	50	147	ENSTRUG00000006338; Up_stream
scaffold_113	703135	G	R	197	205	50	31	ENSTRUG00000006338; Up_stream
scaffold_113	703158	T	K	176	176	50	32	ENSTRUG00000006338; Up_stream
scaffold_113	703665	G	K	113	113	50	15	ENSTRUG00000006338; Up_stream
scaffold_113	706330	A	R	57	123	50	17	ENSTRUG00000006338; Down_stream
scaffold_113	708342	T	C	39	39	50	4	ENSTRUG00000006465; Up_stream
scaffold_113	708814	T	C	36	36	50	3	ENSTRUG00000006465; Up_stream
scaffold_113	710743	G	R	30	69	50	6	ENSTRUG00000006465; Exon
scaffold_113	718404	C	T	39	39	50	4	Inter
scaffold_113	718603	C	Y	228	228	50	57	Inter
scaffold_113	719271	T	Y	25	25	50	4	Inter
scaffold_113	719931	G	K	50	89	50	7	ENSTRUG00000006712; Up_stream
scaffold_113	720085	A	R	20	25	50	4	ENSTRUG00000006712; Up_stream
scaffold_113	720210	G	R	49	91	50	8	ENSTRUG00000006712; Up_stream
scaffold_113	720476	A	G	36	36	50	3	ENSTRUG00000006712; Up_stream
scaffold_113	724075	C	T	36	36	50	3	ENSTRUG00000006712; Intron
scaffold_113	725379	C	T	51	51	50	8	ENSTRUG00000006712; Intron
scaffold_113	726817	G	R	28	28	50	9	ENSTRUG00000006712; Intron
scaffold_113	732311	C	S	23	65	50	7	ENSTRUG00000006712; Intron
scaffold_113	736340	T	Y	29	29	50	6	ENSTRUG00000006712; Exon
scaffold_113	737838	A	R	23	23	50	14	ENSTRUG00000006712; Exon
scaffold_113	738846	T	C	102	102	50	25	ENSTRUG00000006712; Exon
scaffold_113	739420	G	S	59	116	50	14	ENSTRUG00000006712; Exon
scaffold_113	742927	A	G	36	36	50	3	Inter
scaffold_113	745898	C	Y	179	179	50	57	Inter
scaffold_113	747657	A	G	54	126	50	35	ENSTRUG00000007910; Exon
scaffold_113	748260	C	Y	59	101	50	8	ENSTRUG00000007910; Down_stream	ENSTRUG00000007922; Up_stream
scaffold_113	748292	A	W	58	58	50	11	ENSTRUG00000007910; Down_stream	ENSTRUG00000007922; Up_stream
scaffold_113	748594	C	M	228	228	50	85	ENSTRUG00000007910; Down_stream	ENSTRUG00000007922; Up_stream
scaffold_113	748635	A	R	228	228	50	124	ENSTRUG00000007910; Down_stream	ENSTRUG00000007922; Up_stream
scaffold_113	756229	C	M	139	228	50	177	ENSTRUG00000008145; Exon
scaffold_113	756766	G	R	118	118	50	163	ENSTRUG00000008145; Exon
scaffold_113	758126	A	G	36	36	50	3	ENSTRUG00000008145; Exon
scaffold_11304	2218	G	R	186	228	50	28	Inter
scaffold_11316	435	A	W	20	20	50	4	ENSTRUG00000001942; Exon
scaffold_11316	813	G	T	48	48	50	256	ENSTRUG00000001942; Intron
scaffold_114	3162	C	Y	51	90	50	10	ENSTRUG00000002006; Exon
scaffold_114	5724	A	R	228	228	50	33	ENSTRUG00000002006; Exon
scaffold_114	5742	G	R	67	67	50	31	ENSTRUG00000002006; Exon
scaffold_114	11816	G	S	23	26	50	5	Inter
scaffold_114	12091	A	G	39	39	50	4	Inter
scaffold_114	12682	G	R	61	109	50	10	Inter
scaffold_114	13027	G	A	42	42	50	5	Inter
scaffold_114	145147	T	C	255	255	50	108	ENSTRUG00000004271; Exon
scaffold_114	145527	G	R	154	154	50	100	ENSTRUG00000004271; Exon
scaffold_114	145560	G	R	174	174	50	104	ENSTRUG00000004271; Exon
scaffold_114	146073	C	Y	223	223	50	103	ENSTRUG00000004271; Exon
scaffold_114	146484	G	K	20	20	50	12	ENSTRUG00000004271; Exon
scaffold_114	147197	A	C	42	42	50	5	ENSTRUG00000004271; Intron
scaffold_114	147244	T	G	42	42	50	5	ENSTRUG00000004271; Intron
scaffold_114	147402	G	T	75	75	50	16	ENSTRUG00000004271; Intron
scaffold_114	147696	G	R	86	86	50	16	ENSTRUG00000004271; Intron
scaffold_114	148768	G	K	106	106	50	36	ENSTRUG00000004271; Down_stream
scaffold_114	148769	A	W	73	73	50	30	ENSTRUG00000004271; Down_stream
scaffold_114	148930	T	C	171	171	50	48	ENSTRUG00000004271; Down_stream
scaffold_114	152122	G	A	45	45	50	6	ENSTRUG00000004442; Exon
scaffold_114	152158	A	R	20	20	50	11	ENSTRUG00000004442; Exon
scaffold_114	152965	A	W	70	70	50	24	ENSTRUG00000004442; Intron
scaffold_114	156675	A	G	69	69	50	14	ENSTRUG00000004680; Exon
scaffold_114	166480	G	R	154	154	50	27	ENSTRUG00000004680; Exon
scaffold_114	167201	A	R	160	160	50	23	ENSTRUG00000004680; Exon
scaffold_114	173180	C	M	228	228	50	164	Inter
scaffold_114	173248	G	R	228	228	50	338	Inter
scaffold_114	173326	T	W	34	34	50	7	Inter
scaffold_114	173706	A	C	48	75	50	17	Inter
scaffold_114	209595	C	Y	228	228	50	1059	ENSTRUG00000005052; Down_stream
scaffold_114	209776	T	A	58	135	50	39	ENSTRUG00000005052; Down_stream
scaffold_114	291214	G	T	36	36	50	3	Inter
scaffold_114	292084	A	R	53	53	50	15	ENSTRUG00000005285; Up_stream
scaffold_114	308816	A	M	20	20	50	7	ENSTRUG00000005293; Exon
scaffold_114	309370	G	A	57	57	50	10	ENSTRUG00000005293; Exon
scaffold_114	309425	G	R	24	24	50	6	ENSTRUG00000005293; Exon
scaffold_114	310760	T	Y	178	213	50	21	ENSTRUG00000005293; Intron
scaffold_114	311178	C	M	228	228	50	35	ENSTRUG00000005293; Intron
scaffold_114	311195	C	Y	228	228	50	55	ENSTRUG00000005293; Intron
scaffold_114	321422	G	A	39	39	50	4	ENSTRUG00000006318; Exon
scaffold_114	350921	T	Y	98	98	50	16	ENSTRUG00000007634; Down_stream
scaffold_114	350967	C	M	106	116	50	10	ENSTRUG00000007634; Down_stream
scaffold_114	352261	T	W	49	49	50	8	ENSTRUG00000007729; Up_stream
scaffold_114	375093	G	R	27	27	50	6	ENSTRUG00000009014; Exon
scaffold_114	376306	G	S	30	30	50	4	ENSTRUG00000009014; Intron
scaffold_114	377070	A	R	95	112	50	11	ENSTRUG00000009014; Exon
scaffold_114	459853	T	W	69	69	50	29	ENSTRUG00000009782; Down_stream	ENSTRUG00000009810; Up_stream
scaffold_114	460447	C	Y	26	26	50	4	ENSTRUG00000009810; Exon
scaffold_114	510255	C	Y	145	145	50	393	Inter
scaffold_114	512545	T	C	45	45	50	6	Inter
scaffold_114	514640	C	M	31	88	50	46	Inter
scaffold_114	515946	G	C	106	255	50	400	Inter
scaffold_114	516954	T	K	34	34	50	5	ENSTRUG00000010281; Up_stream
scaffold_114	521017	C	Y	57	102	50	9	ENSTRUG00000010281; Intron
scaffold_114	521844	A	W	49	49	50	9	ENSTRUG00000010281; Down_stream	ENSTRUG00000010518; Up_stream
scaffold_114	521845	T	Y	20	20	50	13	ENSTRUG00000010281; Down_stream	ENSTRUG00000010518; Up_stream
scaffold_114	521846	A	W	69	69	50	18	ENSTRUG00000010281; Down_stream	ENSTRUG00000010518; Up_stream
scaffold_114	521891	G	R	84	84	50	61	ENSTRUG00000010281; Down_stream	ENSTRUG00000010518; Up_stream
scaffold_114	522494	T	Y	132	132	50	50	ENSTRUG00000010518; Up_stream
scaffold_114	578083	G	S	99	99	50	17	ENSTRUG00000010891; Exon
scaffold_114	578443	A	W	76	139	50	17	ENSTRUG00000010891; Exon
scaffold_114	578765	C	Y	166	166	50	27	ENSTRUG00000010891; Down_stream
scaffold_114	578766	T	Y	166	166	50	27	ENSTRUG00000010891; Down_stream
scaffold_114	578774	T	K	153	186	50	25	ENSTRUG00000010891; Down_stream
scaffold_114	578783	T	Y	92	92	50	22	ENSTRUG00000010891; Down_stream
scaffold_114	579130	A	R	28	28	50	17	ENSTRUG00000010891; Down_stream	ENSTRUG00000010930; Up_stream
scaffold_114	579515	C	T	39	39	50	4	ENSTRUG00000010891; Down_stream	ENSTRUG00000010930; Up_stream
scaffold_114	582499	C	M	21	21	50	12	ENSTRUG00000010930; Exon
scaffold_114	582504	T	K	33	33	50	12	ENSTRUG00000010930; Exon
scaffold_114	591957	T	Y	65	65	50	23	ENSTRUG00000011169; Up_stream
scaffold_114	591958	G	K	124	124	50	30	ENSTRUG00000011169; Up_stream
scaffold_114	604491	T	W	24	24	50	5	ENSTRUG00000011289; Down_stream	ENSTRUG00000011357; Intron
scaffold_114	611580	A	G	36	36	50	3	Inter
scaffold_114	614828	A	G	255	255	50	159	Inter
scaffold_114	616408	T	A	117	117	50	30	Inter
scaffold_114	616409	C	A	108	108	50	27	Inter
scaffold_114	616903	G	R	117	117	50	88	Inter
scaffold_114	616978	T	C	39	39	50	4	Inter
scaffold_114	617476	T	C	232	232	50	68	Inter
scaffold_114	618294	T	C	255	255	50	101	Inter
scaffold_114	618666	A	G	197	226	50	67	Inter
scaffold_114	618841	G	A	223	223	50	65	Inter
scaffold_114	619507	T	C	255	255	50	227	Inter
scaffold_114	619828	A	R	32	32	50	9	Inter
scaffold_114	620361	A	T	54	54	50	9	Inter
scaffold_114	620530	T	C	57	57	50	10	Inter
scaffold_114	625595	T	C	42	57	50	11	Inter
scaffold_114	626804	C	T	52	69	50	15	Inter
scaffold_114	629873	T	Y	30	30	50	6	ENSTRUG00000011399; Intron
scaffold_114	629880	T	Y	26	26	50	6	ENSTRUG00000011399; Intron
scaffold_114	633046	A	W	31	31	50	24	ENSTRUG00000011544; Up_stream
scaffold_114	633401	C	M	51	51	50	99	ENSTRUG00000011544; Exon
scaffold_114	637483	A	W	50	50	50	10	ENSTRUG00000011666; Up_stream
scaffold_114	637498	G	R	73	73	50	11	ENSTRUG00000011666; Up_stream
scaffold_114	638109	G	R	24	24	50	9	ENSTRUG00000011666; Up_stream
scaffold_114	638224	T	G	51	51	50	8	ENSTRUG00000011666; Up_stream
scaffold_114	670917	C	Y	24	24	50	5	ENSTRUG00000012053; Exon
scaffold_114	681356	G	T	255	255	50	118	ENSTRUG00000012083; Intron
scaffold_114	681771	T	W	51	51	50	26	ENSTRUG00000012083; Intron
scaffold_114	683134	T	Y	31	31	50	10	ENSTRUG00000012083; Down_stream	ENSTRUG00000012273; Exon
scaffold_114	687757	G	K	227	228	50	38	ENSTRUG00000012276; Intron
scaffold_114	701287	C	A	48	48	50	7	ENSTRUG00000012276; Intron
scaffold_114	702347	T	Y	82	82	50	15	ENSTRUG00000012276; Exon
scaffold_114	702365	A	R	47	47	50	6	ENSTRUG00000012276; Exon
scaffold_114	706335	G	R	40	40	50	19	Inter
scaffold_114	712230	G	R	118	118	50	30	Inter
scaffold_114	712692	G	K	184	228	50	137	Inter
scaffold_114	712857	A	R	23	23	50	12	ENSTRUG00000012575; Up_stream
scaffold_114	712861	G	R	27	41	50	5	ENSTRUG00000012575; Up_stream
scaffold_114	716031	T	A	114	114	50	29	ENSTRUG00000012575; Down_stream
scaffold_114	732631	A	R	37	37	50	7	Inter
scaffold_114	761227	T	Y	150	150	50	23	ENSTRUG00000013259; Up_stream
scaffold_114	761237	C	Y	28	28	50	34	ENSTRUG00000013259; Up_stream
scaffold_114	763367	T	W	22	22	50	5	ENSTRUG00000013259; Exon
scaffold_114	789190	T	W	151	151	50	34	Inter
scaffold_114	820919	G	Y	20	38	50	13	ENSTRUG00000013530; Up_stream
scaffold_114	820920	G	K	85	115	50	17	ENSTRUG00000013530; Up_stream
scaffold_114	839473	C	M	41	41	50	6	Inter
scaffold_114	883671	G	S	28	55	50	6	ENSTRUG00000013781; Down_stream
scaffold_114	912075	T	G	99	99	50	24	ENSTRUG00000013925; Exon
scaffold_114	913105	A	R	23	23	50	5	ENSTRUG00000013925; Intron
scaffold_114	915038	A	W	85	149	50	18	ENSTRUG00000013925; Down_stream
scaffold_114	916571	T	A	36	36	50	3	Inter
scaffold_114	916572	T	A	36	36	50	3	Inter
scaffold_114	927413	G	R	37	37	50	6	Inter
scaffold_114	927701	T	W	21	46	50	5	Inter
scaffold_11432	634	T	W	31	31	50	6	Inter
scaffold_11440	1827	G	S	129	171	50	17	ENSTRUG00000017967; Exon
scaffold_11440	2230	A	W	28	28	50	4	ENSTRUG00000017967; Down_stream
scaffold_11440	2407	A	M	93	93	50	24	ENSTRUG00000017967; Down_stream
scaffold_11442	182	C	S	161	161	50	22	ENSTRUG00000001136; Up_stream
scaffold_11442	502	A	R	23	23	50	16	ENSTRUG00000001136; Up_stream
scaffold_11455	2041	G	R	154	154	50	28	Inter
scaffold_11474	125	G	R	55	55	50	18	Inter
scaffold_11474	509	A	R	228	228	50	143	Inter
scaffold_11474	887	A	C	99	99	50	24	Inter
scaffold_11474	1832	A	R	21	21	50	11	Inter
scaffold_11477	159	T	W	34	70	50	5	Inter
scaffold_11477	1147	T	C	45	45	50	6	Inter
scaffold_11477	1161	A	G	42	42	50	5	Inter
scaffold_11489	65	T	K	25	67	50	7	Inter
scaffold_11489	330	G	R	152	152	50	43	Inter
scaffold_115	15284	C	G	48	48	50	7	ENSTRUG00000002684; Down_stream
scaffold_115	26111	C	S	37	37	50	12	ENSTRUG00000003133; Up_stream
scaffold_115	27909	A	R	28	28	50	12	ENSTRUG00000003133; Exon
scaffold_115	62459	G	R	108	108	50	18	ENSTRUG00000003133; Down_stream	ENSTRUG00000003816; Exon
scaffold_115	62472	C	Y	87	145	50	17	ENSTRUG00000003816; Exon
scaffold_115	63237	T	K	36	72	50	5	ENSTRUG00000003816; Exon
scaffold_115	63852	C	Y	53	53	50	6	ENSTRUG00000003816; Exon
scaffold_115	64318	T	C	42	42	50	5	ENSTRUG00000003816; Exon
scaffold_115	68261	A	G	42	42	50	5	ENSTRUG00000003816; Exon
scaffold_115	69381	T	K	27	69	50	7	ENSTRUG00000003816; Intron
scaffold_115	74059	G	K	59	59	50	11	ENSTRUG00000003816; Exon
scaffold_115	74330	G	R	57	123	50	17	ENSTRUG00000003816; Exon
scaffold_115	76306	T	C	63	63	50	12	ENSTRUG00000003816; Down_stream	ENSTRUG00000004050; Up_stream
scaffold_115	76558	C	Y	68	68	50	26	ENSTRUG00000003816; Down_stream	ENSTRUG00000004050; Up_stream
scaffold_115	76654	C	Y	99	168	50	20	ENSTRUG00000003816; Down_stream	ENSTRUG00000004050; Up_stream
scaffold_115	76711	A	R	142	142	50	27	ENSTRUG00000003816; Down_stream	ENSTRUG00000004050; Up_stream
scaffold_115	76714	A	M	114	114	50	28	ENSTRUG00000003816; Down_stream	ENSTRUG00000004050; Up_stream
scaffold_115	76721	A	M	124	124	50	27	ENSTRUG00000003816; Down_stream	ENSTRUG00000004050; Up_stream
scaffold_115	80126	T	Y	65	65	50	9	ENSTRUG00000004050; Down_stream	ENSTRUG00000004259; Up_stream
scaffold_115	80177	G	S	158	158	50	38	ENSTRUG00000004259; Up_stream
scaffold_115	80717	T	C	20	33	50	3	ENSTRUG00000004259; Exon
scaffold_115	80827	C	M	43	209	50	54	ENSTRUG00000004259; Exon
scaffold_115	81289	C	Y	29	30	50	4	ENSTRUG00000004259; Intron
scaffold_115	81758	A	T	36	36	50	3	ENSTRUG00000004259; Intron
scaffold_115	82863	C	Y	42	87	50	9	ENSTRUG00000004259; Intron	ENSTRUG00000004400; Up_stream
scaffold_115	82937	T	Y	64	64	50	119	ENSTRUG00000004259; Intron	ENSTRUG00000004400; Up_stream
scaffold_115	82952	G	R	204	204	50	146	ENSTRUG00000004259; Intron	ENSTRUG00000004400; Up_stream
scaffold_115	83386	T	K	90	90	50	25	ENSTRUG00000004259; Down_stream	ENSTRUG00000004400; Up_stream
scaffold_115	83433	T	W	113	113	50	27	ENSTRUG00000004259; Down_stream	ENSTRUG00000004400; Up_stream
scaffold_115	83576	C	M	170	170	50	26	ENSTRUG00000004259; Down_stream	ENSTRUG00000004400; Up_stream
scaffold_115	83583	A	W	173	228	50	26	ENSTRUG00000004259; Down_stream	ENSTRUG00000004400; Up_stream
scaffold_115	83646	A	R	57	135	50	21	ENSTRUG00000004259; Down_stream	ENSTRUG00000004400; Up_stream
scaffold_115	83650	A	M	23	23	50	21	ENSTRUG00000004259; Down_stream	ENSTRUG00000004400; Up_stream
scaffold_115	84847	C	M	21	21	50	44	ENSTRUG00000004400; Exon
scaffold_115	85028	C	Y	38	38	50	27	ENSTRUG00000004400; Exon
scaffold_115	85056	G	S	54	54	50	26	ENSTRUG00000004400; Exon
scaffold_115	86453	C	Y	48	48	50	14	ENSTRUG00000004400; Exon
scaffold_115	87691	C	Y	53	53	50	36	ENSTRUG00000004400; Down_stream
scaffold_115	87787	A	R	87	87	50	16	ENSTRUG00000004400; Down_stream
scaffold_115	91023	T	C	78	78	50	17	ENSTRUG00000005067; Exon
scaffold_115	91071	C	Y	57	57	50	6	ENSTRUG00000005067; Exon
scaffold_115	91074	T	Y	55	66	50	6	ENSTRUG00000005067; Exon
scaffold_115	91104	C	Y	26	36	50	4	ENSTRUG00000005067; Exon
scaffold_115	91161	C	Y	37	37	50	12	ENSTRUG00000005067; Exon
scaffold_115	91335	G	R	21	59	50	6	ENSTRUG00000005067; Exon
scaffold_115	97936	T	C	39	39	50	4	ENSTRUG00000005067; Exon
scaffold_115	97939	T	C	36	36	50	3	ENSTRUG00000005067; Exon
scaffold_115	107173	A	W	75	75	50	11	ENSTRUG00000005067; Exon
scaffold_115	107344	C	M	23	23	50	7	ENSTRUG00000005067; Exon
scaffold_115	120501	G	C	36	36	50	3	ENSTRUG00000005738; Intron
scaffold_115	140380	A	C	51	51	50	8	Inter
scaffold_115	142633	G	A	36	36	50	3	ENSTRUG00000006005; Exon
scaffold_115	152539	C	Y	108	108	50	32	Inter
scaffold_115	152980	T	C	54	54	50	9	Inter
scaffold_115	153462	C	Y	25	61	50	5	Inter
scaffold_115	153902	A	W	53	61	50	8	ENSTRUG00000006111; Up_stream
scaffold_115	154452	A	R	194	228	50	23	ENSTRUG00000006111; Up_stream
scaffold_115	156264	T	Y	187	187	50	24	ENSTRUG00000006111; Exon
scaffold_115	156718	T	W	55	106	50	12	ENSTRUG00000006111; Exon
scaffold_115	161908	A	G	118	147	50	41	Inter
scaffold_115	162265	G	A	56	159	50	47	Inter
scaffold_115	170695	A	G	39	39	50	4	Inter
scaffold_115	170763	C	G	36	36	50	3	Inter
scaffold_115	176133	T	C	39	39	50	4	ENSTRUG00000006205; Up_stream
scaffold_115	177151	T	Y	130	130	50	152	ENSTRUG00000006205; Exon
scaffold_115	177166	C	M	100	100	50	125	ENSTRUG00000006205; Exon
scaffold_115	177845	T	Y	228	228	50	119	ENSTRUG00000006205; Exon
scaffold_115	180130	C	T	31	229	50	75	ENSTRUG00000006205; Exon
scaffold_115	180362	G	R	141	201	50	21	ENSTRUG00000006205; Exon
scaffold_115	180788	G	K	228	228	50	37	ENSTRUG00000006205; Down_stream
scaffold_115	180829	C	Y	207	228	50	37	ENSTRUG00000006205; Down_stream
scaffold_115	180932	A	R	150	228	50	31	ENSTRUG00000006205; Down_stream
scaffold_115	181026	G	R	121	121	50	37	ENSTRUG00000006205; Down_stream
scaffold_115	181031	C	Y	73	73	50	37	ENSTRUG00000006205; Down_stream
scaffold_115	181246	G	K	228	228	50	34	ENSTRUG00000006205; Down_stream
scaffold_115	181253	G	S	157	157	50	36	ENSTRUG00000006205; Down_stream
scaffold_115	181312	A	G	123	123	50	32	ENSTRUG00000006205; Down_stream
scaffold_115	181685	T	C	62	87	50	21	Inter
scaffold_115	181902	C	Y	228	228	50	35	Inter
scaffold_115	181928	C	M	228	228	50	38	Inter
scaffold_115	181985	C	S	228	228	50	58	Inter
scaffold_115	182057	C	Y	90	90	50	37	Inter
scaffold_115	182497	C	S	228	228	50	49	Inter
scaffold_115	182827	G	S	27	27	50	31	Inter
scaffold_115	183101	T	Y	228	228	50	63	Inter
scaffold_115	183258	T	Y	205	228	50	63	ENSTRUG00000006374; Up_stream
scaffold_115	183321	G	R	228	228	50	71	ENSTRUG00000006374; Up_stream
scaffold_115	183748	A	T	255	255	50	242	ENSTRUG00000006374; Up_stream
scaffold_115	183777	G	K	228	228	50	173	ENSTRUG00000006374; Up_stream
scaffold_115	185152	G	R	194	194	50	54	ENSTRUG00000006374; Exon
scaffold_115	186275	C	Y	109	181	50	23	ENSTRUG00000006374; Down_stream
scaffold_115	186312	C	A	69	129	50	36	ENSTRUG00000006374; Down_stream
scaffold_115	186408	C	Y	30	30	50	72	ENSTRUG00000006374; Down_stream
scaffold_115	186528	G	A	30	156	50	47	Inter
scaffold_115	186581	T	W	47	47	50	36	Inter
scaffold_115	186645	A	C	120	120	50	31	ENSTRUG00000006447; Up_stream
scaffold_115	189119	A	M	78	123	50	10	ENSTRUG00000006447; Exon
[truncated: 5,276,573 more chars]
